# Supplementary material for: Metabolomic and Confocal Laser Scanning Microscopy (CLSM) Analyses Reveal the Important Function of Flavonoids in Amygdalus pedunculata Pall Leaves With Temporal Changes
Source: Front Plant Sci. 2021 May 19;12:648277. doi: 10.3389/fpls.2021.648277 (PMC8170035; doi:10.3389/fpls.2021.648277)
Supplement: Supplementary file 1 [file Table_1.xlsx]

## Sheet: Sheet1
m/z	Retention time (min)	Ion mode	Metabolites	Compound ID	Super Class	Adducts	Formula	Score	Fragmentation Score	Mass Error (ppm)
312.253	6.14423	pos	13-OxoODE	HMDB0004668	Lipids and lipid-like molecules	M+NH4	C18H30O3	58.3	96.4	-1.47259
311.258	9.6089	pos	Avocadene 1-acetate	HMDB0031043	Lipids and lipid-like molecules	M+H-H2O	C19H36O4	57.9	98.5	-1.03524
525.175	4.79663	pos	(S)-Rutaretin	HMDB0030882	Phenylpropanoids and polyketides	2M+H	C14H14O5	57.9	97.6	-1.40292
284.099	0.883167	pos	Guanosine	87	Nucleosides, nucleotides, and analogues	M+H, 2M+K, 2M+H, 2M+Na, M+K	C10H13N5O5	57.8	94.7	-0.0302524
151.04	2.12848	neg	Phenoxyacetic acid	HMDB0031609	Benzenoids	M-H	C8H8O3	57.4	95.8	-2.2712
321.242	9.96205	pos	Sterebin E	HMDB0035379	Lipids and lipid-like molecules	M+H-H2O	C20H34O4	57.1	97.4	-1.67347
164.143	9.0596	pos	Mephentermine	HMDB0015452	Benzenoids	M+H	C11H17N	56.8	97.4	-1.53
145.049	0.8395	pos	trans-2-Hexenedioic acid	HMDB0013311	Lipids and lipid-like molecules	M+H	C6H8O4	56.8	94	-4.24474
193.049	2.7484	pos	Isoscopoletin	72016	Unclassified	M+H	C10H8O4	56.8	91.4	-3.48785
133.014	0.64705	neg	D-(+)-Malic acid	63096	Unclassified	M-H	C4H6O5	56.4	86.4	-2.59198
211.132	4.36917	pos	Traumatic Acid	5882	Lipids and lipid-like molecules	M+H-H2O, M+Na, M+H, M+NH4, M+K	C12H20O4	56.4	86.6	-2.53169
539.162	9.38292	pos	Petunidin 3-(6''-acetylglucoside)	LMPK12010356	Lipids and lipid-like molecules	M+NH4	C24H25O13+	56.4	95	-1.96857
165.054	2.36158	pos	2-Hydroxycinnamic acid	306	Phenylpropanoids and polyketides	M+H	C9H8O3	56.3	87.4	-3.37127
181.049	1.65047	pos	Caffeic Acid	3316	Phenylpropanoids and polyketides	M+H	C9H8O4	56.3	91.2	-2.99004
165.054	1.28748	pos	m-Coumaric acid	305	Phenylpropanoids and polyketides	M+H	C9H8O3	56.3	91.1	-2.52788
417.226	6.44622	pos	delta12-7-NeuroF	LMFA04020004	Lipids and lipid-like molecules	M+Na	C22H34O6	56.3	94	3.44353
137.024	3.47008	neg	p-Salicylic acid	3263	Unclassified	M-H	C7H6O3	56	90.8	-2.24665
398.201	1.05015	pos	3-Methyl-3-butenyl apiosyl-(1->6)-glucoside	HMDB0031954	Lipids and lipid-like molecules	M+NH4	C16H28O10	56	96.3	-3.14268
465.102	2.49058	pos	Quercetin 3-O-glucoside	64227	Phenylpropanoids and polyketides	M+H	C21H20O12	55.8	82.4	-1.61901
136.061	0.632183	pos	Adenine	85	Organoheterocyclic compounds	M+H	C5H5N5	55.8	86.6	-4.77071
257.189	4.13617	pos	Exocarpic acid	LMFA01030556	Lipids and lipid-like molecules	M+H-H2O	C18H26O2	55.8	97.5	-4.57383
430.152	3.10955	pos	4beta-(2,4-Dihydroxy-3-methoxyphenyl)fisetinidol	LMPK12020011	Lipids and lipid-like molecules	M+NH4	C22H20O8	55.7	96.9	4.96095
117.019	0.9517	neg	Succinic acid	114	Organic acids and derivatives	M-H2O-H, M-H	C4H6O4	55.6	82.5	-2.88058
135.116	2.63308	pos	xi-p-Mentha-1(7),2-dien-4-ol	HMDB0037303	Lipids and lipid-like molecules	M+H-H2O, M+H	C10H16O	55.6	91.8	-2.798
307.19	4.51682	pos	5'-Carboxy-gamma-chromanol	HMDB0012799	Unclassified	M+H	C18H26O4	55.6	88.2	-2.65637
291.086	2.1461	pos	Epicatechin	3420	Phenylpropanoids and polyketides	M+H, 2M+NH4, M+H-H2O	C15H14O6	55.5	79.2	-0.761459
142.049	0.941333	pos	L-trans-alpha-Amino-2-carboxycyclopropaneacetic acid	HMDB0034442	Organic acids and derivatives	M+H-H2O	C6H9NO4	55.5	89.2	-3.70366
221.153	5.84442	pos	(9R,13R)-1a,1b-dihomo-jasmonic acid	LMFA02010010	Lipids and lipid-like molecules	M+H-H2O	C14H22O3	55.5	94.1	-1.31419
133.014	0.8207	neg	Malic acid	118	Organic acids and derivatives	M-H2O-H, M-H	C4H6O5	55.3	80.8	-2.6841
161.045	2.41747	neg	D-Glucose	HMDB0000122	Organic oxygen compounds	M-H2O-H	C6H12O6	55.3	87	-3.11596
293.211	6.2329	pos	12-OPDA	63360	Unclassified	M+H, M+Na	C18H28O3	55.2	81.4	-1.94048
465.102	2.60442	pos	Isoquercitrin	50502	Phenylpropanoids and polyketides	M+H, 2M+Na, M+K, M+Na	C21H20O12	55.1	77.9	-1.73413
295.081	1.54613	pos	6-(4-ethenyl-3-hydroxyphenoxy)-3,4,5-trihydroxyoxane-2-carboxylic acid	HMDB0126429	Organic oxygen compounds	M+H-H2O	C14H16O8	55.1	86.9	0.182724
108.08	7.32368	pos	6-Acetyl-1,2,3,4-tetrahydropyridine	HMDB0030345	Organoheterocyclic compounds	M+H-H2O	C7H11NO	55.1	95.8	-4.50497
484.308	5.06062	pos	Minabeolide-2	LMST01160003	Lipids and lipid-like molecules	M+NH4	C29H38O5	55	94.5	4.59563
206.082	2.63345	neg	N-Acetyl-D-phenylalanine	5498	Unclassified	M-H	C11H13NO3	54.9	85.5	-2.14849
154.062	0.57405	neg	L-2-Amino-3-(1-pyrazolyl)propanoic acid	HMDB0034267	Organic acids and derivatives	M-H	C6H9N3O2	54.9	80.6	-2.41277
184.06	1.05015	pos	4-Pyridoxic acid	239	Organoheterocyclic compounds	M+H	C8H9NO4	54.9	80.8	-1.9007
226.122	5.35378	pos	Chalcone	HMDB0003066	Phenylpropanoids and polyketides	M+NH4	C15H12O	54.9	87.7	-3.58978
279.093	4.90647	pos	Triphenylphosphine oxide	64889	Unclassified	M+H, 2M+H	C18H15OP	54.8	77.9	-1.59624
233.153	4.9223	pos	1-Hydroxyacorenone	HMDB0030917	Organooxygen compounds	M+H-H2O	C15H22O3	54.8	91.9	-1.82145
365.086	1.53047	pos	3,5,7-trihydroxy-2-(1-hydroxy-5-methoxy-4-oxocyclohex-2-en-1-yl)-6-methoxy-4H-chromen-4-one	HMDB0128766	Organoheterocyclic compounds	M+H	C17H16O9	54.8	87.4	-1.06561
234.206	3.5227	pos	12-Hydroxydodecanoic acid	HMDB0002059	Organic acids and derivatives	M+NH4	C12H24O3	54.7	87.9	-1.3657
487.177	0.617683	pos	Cytidine	3376	Nucleosides, nucleotides, and analogues	M+H, 2M+H	C9H13N3O5	54.6	80.9	-1.97457
211.096	1.6353	pos	Depdecin	LMFA05000013	Lipids and lipid-like molecules	M+H-H2O	C11H16O5	54.6	86.1	-0.463958
483.27	7.36935	pos	PG(16:1(9Z)/0:0)	80001	Unclassified	M+H-H2O, 2M+H, M+H, M+NH4, M+Na, M+K	C22H43O9P	54.4	76.5	-2.43552
268.104	0.8395	pos	Vidarabine	3020	Nucleosides, nucleotides, and analogues	M+H	C10H13N5O4	54.4	75.1	-0.837459
611.159	2.49058	pos	Rutin	3677	Phenylpropanoids and polyketides	M+H, M+K, M+Na	C27H30O16	54.3	74	-1.98443
481.097	2.08793	pos	Myricetin 3-glucoside	50836	Unclassified	M+H	C21H20O13	54.3	80	-1.4963
449.107	2.36158	pos	Quercitrin	43747	Phenylpropanoids and polyketides	M+H	C21H20O11	54.2	75.2	-1.39924
163.076	3.61507	neg	Isoeugenol	58323	Benzenoids	M-H	C10H12O2	54.2	76.2	-2.71167
389.232	6.98337	pos	3-keto-Digoxigenin	HMDB0060746	Lipids and lipid-like molecules	M+H	C23H32O5	54.2	85.4	-0.891313
138.019	3.49873	neg	4-Nitrophenol	4100	Benzenoids	M-H	C6H5NO3	54.1	79.7	-2.98078
130.086	0.8395	pos	CYCLOLEUCINE	44142	Unclassified	M+H, M+Na	C6H11NO2	54.1	78	-4.77477
175.025	0.8207	neg	L-Ascorbic acid	249	Organoheterocyclic compounds	M-H, 2M-H	C6H8O6	54	72	-1.34042
194.117	6.90837	pos	2-Propenyl phenylacetate	HMDB0036905	Benzenoids	M+NH4	C11H12O2	54	76.4	-1.12308
295.227	6.95607	neg	9(S)-HODE	45662	Lipids and lipid-like molecules	M-H, 2M-H	C18H32O3	53.9	74.8	-3.96589
177.019	2.11348	neg	ESCULETIN	43936	Phenylpropanoids and polyketides	M-H	C9H6O4	53.8	77.1	-2.62972
311.22	6.27707	pos	trans-EKODE-(E)-Ib	35761	Unclassified	M+H	C18H30O4	53.8	81.9	-4.59089
198.097	0.719333	pos	D-Galactose	HMDB0000143	Organic oxygen compounds	M+NH4	C6H12O6	53.7	78	-1.73387
991.557	8.45862	pos	PG(16:0/0:0)[U]	40874	Unclassified	M+H, 2M+Na	C22H45O9P	53.6	83.8	-2.04207
461.107	3.68303	pos	Quercetin 3-methyl ether 5-glucoside	LMPK12112700	Lipids and lipid-like molecules	M+H-H2O	C22H22O12	53.6	90.2	-2.65468
252.108	0.868667	pos	Deoxyadenosine	3382	Nucleosides, nucleotides, and analogues	M+H	C10H13N5O3	53.6	80.4	-2.58222
353.137	1.11598	pos	6-O-Methylguanine	64619	Unclassified	M+H, 2M+Na	C6H7N5O	53.5	84.3	-3.12634
101.023	0.956167	pos	Methylmalonic acid	HMDB0000202	Organic acids and derivatives	M+H-H2O	C4H6O4	53.5	76.5	-3.35482
579.149	1.66562	pos	Procyanidin B2	47501	Phenylpropanoids and polyketides	M+H	C30H26O12	53.4	70.3	-1.8586
243.134	1.57647	pos	Glu Leu	44684	Unclassified	M+H-H2O, M+H	C11H20N2O5	53.4	73.5	-1.59541
309.206	5.23795	pos	Methylgingerol	86546	Benzenoids	M+H	C18H28O4	53.4	77	-1.43691
80.0497	8.67645	pos	4,5-Dimethyloxazole	HMDB0032970	Organoheterocyclic compounds	M+H-H2O	C5H7NO	53.3	75.8	2.65669
165.09	3.29772	pos	eugenol	4022	Benzenoids	M+H	C10H12O2	53.2	70.7	-3.62459
205.07	3.41637	pos	Ethyl glucuronide	HMDB0010325	Organic oxygen compounds	M+H-H2O	C8H14O7	53.2	72.8	-1.87483
332.134	0.8395	pos	5'-O-beta-D-Glucosylpyridoxine	66097	Unclassified	M+H	C14H21NO8	53.2	68.4	-0.685308
346.054	1.01782	pos	cGMP	3485	Nucleosides, nucleotides, and analogues	M+H	C10H12N5O7P	53.2	71.3	-1.22414
293.08	2.7914	pos	3-Hydroxy-9-(4-hydroxyphenyl)-1H,3H-naphtho[1,8-cd]pyran-1-one	93980	Benzenoids	M+H-H2O, M+H	C18H12O4	53.1	67.5	0.234008
190.049	1.09948	pos	α-CYANO-3-HYDROXYCINNAMIC ACID	44302	Unclassified	M+H	C10H7NO3	53.1	70.8	-2.54596
341.137	2.67625	pos	4,8,14-trihydroxy-17-methoxy-2-oxatricyclo[13.2.2.1³,⁷]icosa-1(17),3,5,7(20),15,18-hexaen-10-one	HMDB0133425	Phenylpropanoids and polyketides	M+H-H2O	C20H22O6	53.1	89.2	-2.46551
212.091	0.941333	pos	6-Maleimidocaproic acid	24061	Unclassified	M+H	C10H13NO4	53.1	73.1	-1.39712
173.104	0.57405	neg	L-Arginine	13	Organic acids and derivatives	M-H	C6H14N4O2	53	71.1	-1.37851
400.284	4.71465	pos	(3S,5R,6R)-3,5-dihydroxy-6,7-didehydro-5,6-dihydro-12'-apo-beta-caroten-12'-al	LMPR01070293	Lipids and lipid-like molecules	M+NH4	C25H34O3	53	82	-2.41798
197.08	1.84278	pos	ORSELLINIC ACID, ETHYL ESTER	43800	Unclassified	M+H-H2O, M+H	C10H12O4	52.9	68.4	-1.94886
355.283	8.35813	pos	2-Linoleoyl Glycerol	63032	Unclassified	M+H, M+NH4, M+H-H2O	C21H38O4	52.9	72.2	-2.24011
177.054	4.00852	pos	3-(hydroxymethyl)-1H-isochromen-1-one	HMDB0128615	Phenylpropanoids and polyketides	M+H	C10H8O3	52.9	77.4	-3.30787
295.226	7.664	pos	10-Oxo-11-octadecen-13-olide	86493	Phenylpropanoids and polyketides	M+H	C18H30O3	52.9	77.2	-1.91436
227.175	9.03127	pos	N-(6-aminohexanoyl)-6-aminohexanoic acid	LMFA00000009	Lipids and lipid-like molecules	M+H-H2O	C12H24N2O3	52.8	76	-0.771495
131.046	0.588717	neg	L-Asparagine	14	Organic acids and derivatives	M-H	C4H8N2O3	52.8	69.1	-2.00776
462.145	7.92615	pos	Azlocillin	HMDB0015194	Organic acids and derivatives	M+H	C20H23N5O6S	52.8	93.2	2.42577
700.307	6.8932	pos	OKHdiA-PS	LMGP20040026	Lipids and lipid-like molecules	M+Na	C31H52NO13P	52.8	95.4	0.0344139
517.133	3.77085	pos	Gentiobiosyl 2-methyl-6-oxo-2E,4E-heptadienoate	HMDB0032134	Organic oxygen compounds	M+K	C20H30O13	52.8	82.6	2.70702
249.184	8.48795	pos	5-Pentyl-2-furanheptanoic acid	HMDB0112092	Lipids and lipid-like molecules	M+H-H2O	C16H26O3	52.7	71.4	-1.84029
172.097	2.40297	neg	N-Acetylleucine	HMDB0011756	Organic acids and derivatives	M-H	C8H15NO3	52.7	67.5	-2.57143
197.117	6.32223	pos	11-oxo-undeca-5,9-dienoic acid	LMFA01060221	Lipids and lipid-like molecules	M+H	C11H16O3	52.7	73.3	-1.99659
191.019	0.835533	neg	Citric acid	124	Organic acids and derivatives	M-H2O-H, M-H	C6H8O7	52.6	66.4	-2.59962
211.096	3.79952	pos	4-hydroxy-4-(4-hydroxy-3-methoxyphenyl)butan-2-one	HMDB0135671	Benzenoids	M+H, 2M+H	C11H14O4	52.6	77.2	-1.86341
209.153	2.82023	pos	Riesling acetal	HMDB0037562	Organoheterocyclic compounds	M+H-H2O	C13H22O3	52.5	68	-1.66402
295.226	7.10052	pos	9-OxoODE	35860	Lipids and lipid-like molecules	M+H, M+K, M+Na	C18H30O3	52.5	70.6	-3.83232
479.118	2.7484	pos	Isorhamnetin 3-glucoside	49007	Unclassified	M+H	C22H22O12	52.5	75	-1.86261
206.044	1.28748	pos	Xanthurenic acid	5841	Organoheterocyclic compounds	M+H	C10H7NO4	52.5	70.4	-1.62702
273.075	4.105	pos	(-)-Naringenin	3401	Phenylpropanoids and polyketides	M+H	C15H12O5	52.4	66.8	-2.08465
295.226	4.38565	pos	9(S)-HpODE	36019	Lipids and lipid-like molecules	M+H-H2O, M+NH4	C18H32O4	52.4	66.3	-1.49803
187.023	1.01782	pos	3-Fumarylpyruvate	HMDB0060371	Organic acids and derivatives	M+H	C7H6O6	52.3	72.6	-1.87546
312.13	1.3358	pos	N2,N2-Dimethylguanosine	7086	Nucleosides, nucleotides, and analogues	M+H	C12H17N5O5	52.2	71.5	-1.8769
309.206	5.78597	neg	13(S)-HpOTrE	36052	Unclassified	M-H	C18H30O4	52.1	68.1	-4.09344
121.029	3.28258	neg	2-Hydroxybenzaldehyde	HMDB0034170	Benzenoids	M-H	C7H6O2	52.1	71.2	-4.54319
595.164	1.93782	neg	3,4,5-trihydroxy-6-[hydroxy(3,4,5-trihydroxyoxan-2-yl)methyl]-2-[(2E)-3-(4-hydroxyphenyl)prop-2-enoyl]-4-[3,4,5-trihydroxy-6-(hydroxymethyl)oxan-2-yl]cyclohex-2-en-1-one	HMDB0128222	Phenylpropanoids and polyketides	M-H2O-H	C27H34O16	52	66.2	-4.72864
343.284	3.38705	pos	PGF1α Alcohol	36220	Unclassified	M+H	C20H38O4	52	74.2	-0.743717
309.206	4.63198	pos	Soraphen O	71101	Unclassified	M+H, M+NH4	C18H28O4	52	68.7	-1.73039
169.049	2.0156	pos	Vanillic acid	5471	Benzenoids	M+H	C8H8O4	52	70.2	-1.98096
187.112	6.30707	pos	Cinnamyl butyrate	HMDB0041316	Benzenoids	M+H-H2O	C13H16O2	52	69.8	-0.610424
263.164	5.49993	pos	Methyl (3b,11x)-3-Hydroxy-8-oxo-6-eremophilen-12-oate	HMDB0041229	Lipids and lipid-like molecules	M+H-H2O	C16H24O4	51.9	68.4	-1.21831
274.274	5.23795	pos	C16 Sphinganine	41556	Unclassified	M+H	C16H35NO2	51.8	61.4	-1.83248
183.065	1.84278	pos	(Z)-3-(1-Formyl-1-propenyl)pentanedioic acid	HMDB0033091	Lipids and lipid-like molecules	M+H-H2O	C9H12O5	51.8	71	-1.40947
189.123	1.53047	pos	Glycylleucine	HMDB0000759	Organic acids and derivatives	M+H	C8H16N2O3	51.8	65.8	-2.56902
255.231	6.62455	pos	16-Hydroxy hexadecanoic acid	HMDB0006294	Lipids and lipid-like molecules	M+H-H2O	C16H32O3	51.8	70.6	-1.86939
289.071	1.89415	neg	(±)-Catechin	3419	Unclassified	M-H	C15H14O6	51.7	63.9	-3.37256
200.047	1.72412	pos	p-CHLOROPHENYLALANINE	44308	Unclassified	M+H	C9H10ClNO2	51.7	84.7	-1.31219
197.081	0.956167	pos	Hydroferulic acid	HMDB0062121	Phenylpropanoids and polyketides	M+H	C10H12O4	51.7	62.6	-1.57465
237.123	1.45413	pos	Phenylalanyl-Alanine	HMDB0028988	Organic acids and derivatives	M+H	C12H16N2O3	51.7	68.6	-0.806031
577.132	1.99598	neg	Eriodictyol 7-(6-trans-p-coumaroylglucoside)	HMDB0039922	Phenylpropanoids and polyketides	M-H2O-H	C30H28O13	51.6	68.1	-4.68832
353.268	6.65438	pos	MG(18:3(6Z,9Z,12Z)/0:0/0:0)	62351	Lipids and lipid-like molecules	M+H, M+K, M+H-H2O	C21H36O4	51.6	62	-1.95185
462.233	1.70912	pos	Cynaroside A	HMDB0040532	Lipids and lipid-like molecules	M+H-H2O, M+NH4	C21H32O10	51.6	70.2	-0.188976
355.102	1.84278	pos	Chlorogenic Acid	3498	Organic oxygen compounds	M+H, 2M+Na, M+K, M+NH4, M+Na, M+H-H2O	C16H18O9	51.5	60.2	-1.59435
271.06	4.11055	neg	(±)-Naringenin	65507	Unclassified	M-H, 2M-H	C15H12O5	51.5	63.7	-2.79938
177.054	2.0736	pos	Scytalone	65532	Unclassified	M+H-H2O, M+H	C10H10O4	51.5	67.1	-2.27178
219.026	0.60335	pos	myo-Inositol	144	Organic oxygen compounds	M+Na, M+K	C6H12O6	51.5	61.6	-0.384906
235.169	3.31272	pos	(1alpha,4beta,5beta)-4-Hydroxy-7(11),10(14)-guaiadien-8-one	HMDB0036449	Lipids and lipid-like molecules	M+H	C15H22O2	51.5	75.1	-1.58927
375.216	6.26223	pos	(Z)-7-(5-((1E,3E,6Z,9Z)-dodeca-1,3,6,9-tetraen-1-yl)-1,2-dioxolan-3-yl)-7-hydroperoxyhept-4-enoic acid	LMFA04060001	Lipids and lipid-like molecules	M+H-H2O	C22H32O6	51.5	73.3	-1.81143
325.202	5.54593	pos	Cibaric acid	HMDB0038580	Lipids and lipid-like molecules	M+H-H2O, M+H	C18H28O5	51.5	64	0.203559
303.05	2.87757	pos	Delphinidin	3432	Unclassified	M+H	C15H10O7	51.4	58.9	-0.817242
344.134	1.92945	pos	p-Coumaroyl-D-glucose	71371	Unclassified	M+NH4, 2M+H, 2M+Na, 2M+K, M+Na, M+K, M+H, M+H-H2O	C15H18O8	51.4	59.4	-1.3488
260.16	1.48413	pos	Glutaminyl-Leucine	85715	Organic acids and derivatives	M+H-H2O, M+H	C11H21N3O4	51.4	62.9	-1.89384
237.123	1.76845	pos	Pyrraline	HMDB0033143	Organic acids and derivatives	M+H-H2O	C12H18N2O4	51.4	65.4	-1.6889
181.049	1.24115	pos	4-Hydroxyphenylpyruvic acid	HMDB0000707	Benzenoids	M+H	C9H8O4	51.4	70.2	-2.78705
551.102	2.73407	pos	Quercetin 3-(6''-malonylgalactoside)	50484	Unclassified	M+H, M+Na	C24H22O15	51.3	61.1	-1.90843
149.023	7.41385	pos	4-Formylsalicylic acid	69795	Unclassified	M+H-H2O, M+H	C8H6O4	51.3	62.9	-3.45632
185.009	2.96493	neg	cis-4-Carboxymethylenebut-2-en-4-olide	HMDB0060459	Organoheterocyclic compounds	M+FA-H	C6H4O4	51.3	66.2	-3.09812
387.252	8.35813	pos	12α-Hydroxy-3-oxochola-4,6-dien-24-oic Acid	42828	Unclassified	M+H, M+Na	C24H34O4	51.3	63.4	-2.79622
307.102	3.10955	pos	Starch acetate	HMDB0029891	Organic acids and derivatives	M+H	C12H18O9	51.3	66.2	-1.04907
239.102	1.14848	pos	Glycyltyrosine	HMDB0028853	Organic acids and derivatives	M+H	C11H14N2O4	51.3	64.8	-1.13164
207.174	8.50263	pos	CARYLOPHYLLENE OXIDE	43972	Unclassified	M+H	C14H22O	51.3	72.5	-1.4322
303.05	2.49058	pos	Quercetin	409	Phenylpropanoids and polyketides	M+H	C15H10O7	51.3	59.5	-0.902782
282.279	8.84777	pos	2E,13Z-Octadecadienal	LMFA06000234	Lipids and lipid-like molecules	M+H, M+NH4, M+H-H2O	C18H32O	51.2	57.6	-1.23017
295.226	5.29528	pos	(±)13-HpODE	64784	Unclassified	M+H-H2O, M+K, M+Na, M+H	C18H32O4	51.2	60.6	-1.52856
103.054	2.37592	pos	Lentialexin	HMDB0038997	Lipids and lipid-like molecules	M+H-H2O, M+H	C8H8O	51.2	63.5	-4.66935
173.082	2.64778	neg	Suberic acid	HMDB0000893	Lipids and lipid-like molecules	M-H	C8H14O4	51.2	64.1	-1.06226
330.263	5.98842	pos	9,14-DiHODE	LMFA02000167	Lipids and lipid-like molecules	M+NH4	C18H32O4	51.1	58.5	-1.42678
249.06	3.59703	pos	3-oxo-3-[(3,4,5,6-tetrahydroxyoxan-2-yl)methoxy]propanoic acid	HMDB0125085	Organic oxygen compounds	M+H-H2O	C9H14O9	51.1	65.8	-1.9535
294.154	1.01782	pos	N-(1-Deoxy-1-fructosyl)leucine	HMDB0037840	Organic acids and derivatives	M+H	C12H23NO7	51.1	60.6	-1.10235
157.05	2.31647	neg	Succinylacetone	HMDB0000635	Organic acids and derivatives	M-H	C7H10O4	51.1	66.3	-2.22674
175.123	7.33885	pos	N-Methyltryptamine	HMDB0004370	Organoheterocyclic compounds	M+H	C11H14N2	51.1	70.3	-2.43236
163.039	1.56197	pos	UMBELLIFERONE	44642	Phenylpropanoids and polyketides	M+H-H2O, M+H	C9H6O3	51	61.7	-4.73427
213.148	6.2039	pos	Talaromycin A	HMDB0030143	Organic oxygen compounds	M+H-H2O	C12H22O4	51	60.9	-1.47564
193.05	3.36975	neg	Erbstatin Analog	45228	Unclassified	M-H	C10H10O4	51	63.5	-1.08981
285.133	1.6203	pos	7-hydroxy-5-heptynoic acid	LMFA01050262	Lipids and lipid-like molecules	2M+H	C7H10O3	51	57.2	0.122891
205.158	7.08553	pos	Isokobusone	HMDB0036791	Organic oxygen compounds	M+H-H2O	C14H22O2	51	61.8	-1.30274
285.039	4.15455	neg	Kaempferol	3410	Phenylpropanoids and polyketides	M-H, 2M-H	C15H10O6	51	59.7	-3.37424
339.107	2.66175	pos	alpha-Hydrojuglone 4-O-b-D-glucoside	89797	Organic oxygen compounds	M+H	C16H18O8	50.9	67.8	-0.372702
195.051	0.617883	neg	D-Ribose	HMDB0000283	Organic oxygen compounds	M+FA-H	C5H10O5	50.8	58.8	-2.00198
138.054	0.617683	pos	3-Pyridylacetic acid	6308	Organoheterocyclic compounds	M+H	C7H7NO2	50.8	60.6	-3.80271
297.242	5.53043	pos	(±)12,13-DiHOME	45199	Unclassified	M+H-H2O, M+K, M+H, M+Na	C18H34O4	50.8	58.3	-1.59506
121.029	2.43197	neg	4-Hydroxybenzaldehyde	HMDB0011718	Organic oxygen compounds	M-H	C7H6O2	50.8	66.9	-4.6778
331.284	7.61833	pos	1-Monopalmitin	24076	Unclassified	M+H	C19H38O4	50.8	61.6	-1.81929
395.109	3.32755	pos	6-(2,4-dihydroxyphenyl)-2-(2,6-dihydroxyphenyl)-6-hydroxy-4-methylcyclohex-3-ene-1-carboxylic acid	HMDB0126477	Benzenoids	M+Na	C20H20O7	50.8	79.5	-3.915
389.122	4.2905	pos	Deca-4,6,8-triyne-1,1,2,3-tetraol	LMFA05000711	Lipids and lipid-like molecules	2M+H	C10H10O4	50.8	58.7	-2.02186
175.061	1.96682	neg	Mevalonolactone	HMDB0006024	Organoheterocyclic compounds	M+FA-H	C6H10O3	50.7	57	-2.66517
289.07	2.17477	pos	6,12-Methano-6H,12H-dibenzo[b,f][1,5]dioxocin-2,3,9,13-tetrol	47372	Lipids and lipid-like molecules	M+H	C15H12O6	50.7	62	-1.51889
161.045	1.39602	neg	3-hydroxy-3-methyl-Glutaric acid	3793	Unclassified	M-H	C6H10O5	50.7	59.8	-1.76408
175.123	9.22842	pos	2-Butyl-1H-benzimidazole	HMDB0033755	Organoheterocyclic compounds	M+H	C11H14N2	50.7	66.5	-1.79081
253.144	5.09933	neg	C75	44901	Unclassified	M-H	C14H22O4	50.7	63.5	-2.66679
147.043	1.08315	pos	Phenylpyruvic acid	HMDB0000205	Benzenoids	M+H-H2O	C9H8O3	50.7	63.4	-3.4707
491.117	3.22455	pos	Cyanidin 3-(6''-acetylglucoside)	46899	Lipids and lipid-like molecules	M+H, M+Na	C23H22O12	50.6	60.3	-2.02889
507.27	6.62455	pos	PG(18:3(9Z,12Z,15Z)/0:0)	80020	Unclassified	M+H-H2O, M+H	C24H43O9P	50.6	61.7	-2.51151
454.292	7.13052	pos	PE(16:0/0:0)	40776	Unclassified	M+H, 2M+H, M+H-H2O	C21H44NO7P	50.6	58	-2.1882
207.101	2.7484	pos	Diplosporin	HMDB0030680	Organoheterocyclic compounds	M+H-H2O	C12H16O4	50.6	62.8	-1.48718
177.054	2.31877	pos	(-)-trans-3,4-Dihydro-4,8-dihydroxy-3-methyl-1H-2-benzopyran-1-one	HMDB0030765	Organoheterocyclic compounds	M+H-H2O	C10H10O4	50.6	68.3	-3.87959
137.059	2.9784	pos	3-(5-Methyl-2-furyl)prop-2-enal	HMDB0032400	Organoheterocyclic compounds	M+H	C8H8O2	50.6	66.1	-3.75449
225.091	3.84318	pos	FLAVANONE	43635	Unclassified	M+H	C15H12O2	50.6	60.8	-1.48779
164.143	13.8539	pos	3-Hexylpyridine	HMDB0039804	Organoheterocyclic compounds	M+H	C11H17N	50.6	63.9	-3.0957
380.155	0.7485	pos	Catalpol	LMPR0102070007	Lipids and lipid-like molecules	M+NH4	C15H22O10	50.6	70.3	-1.27146
255.233	8.28383	neg	Myristic Acid ethyl ester	45004	Unclassified	M-H	C16H32O2	50.6	65.4	0.995375
253.107	4.90647	pos	2-[2,4-dihydroxy-3-(3-methylbut-2-en-1-yl)phenyl]-2-hydroxyacetic acid	HMDB0137142	Benzenoids	M+H	C13H16O5	50.6	64.4	-1.75729
455.351	8.18147	pos	DEHYDRO (11,12)URSOLIC ACID LACTONE	44497	Unclassified	M+H	C30H46O3	50.5	63.6	-2.56215
257.08	3.88868	pos	Pinocembrin	44418	Phenylpropanoids and polyketides	M+H	C15H12O4	50.5	57.9	-1.69555
183.03	2.46078	neg	Succinylacetoacetate	HMDB0240258	Organic compounds	M-H2O-H	C8H10O6	50.5	62.7	-0.649741
207.102	2.30427	pos	p-Methoxycinnamic acid ethyl ester	68349	Phenylpropanoids and polyketides	M+H	C12H14O3	50.5	64.1	-0.32706
139.038	1.48413	pos	Ascladiol	HMDB0029610	Organoheterocyclic compounds	M+H-H2O	C7H8O4	50.5	61.3	-3.74701
169.014	1.13353	neg	Gallic acid	3295	Benzenoids	M-H	C7H6O5	50.5	63.9	-2.67986
193.087	3.55707	neg	4-Methoxybenzyl propanoate	HMDB0034990	Benzenoids	M-H	C11H14O3	50.5	66.3	-1.78719
119.085	5.90625	pos	Benzyl ethyl ether	HMDB0031312	Benzenoids	M+H-H2O	C9H12O	50.4	61.4	-3.60139
193.122	5.41112	pos	11,12,13-Trinor-1,3,5-bisabolatrien-10-oic acid	HMDB0039643	Lipids and lipid-like molecules	M+H	C12H16O2	50.4	97.3	-3.08451
867.212	2.17477	pos	Procyanidin C1	HMDB0038370	Phenylpropanoids and polyketides	M+H-H2O, M+H	C45H38O18	50.3	57.8	0.323546
221.19	3.13888	pos	Curcumadiol	HMDB0038136	Lipids and lipid-like molecules	M+H-H2O, M+H	C15H26O2	50.3	60.5	-1.62151
344.039	0.835533	neg	Guanidylic acid (guanosine monophosphate)	98	Unclassified	M-H2O-H, M-H	C10H14N5O8P	50.3	61.1	-3.80825
579.149	1.98695	pos	Procyanidin	HMDB0013690	Phenylpropanoids and polyketides	M+H-H2O, M+H	C30H26O12	50.2	54	1.12958
145.014	0.64705	neg	Oxoglutaric acid	119	Organic acids and derivatives	M-H	C5H6O5	50.2	56	-2.89223
227.091	1.91478	pos	ETHYL SYRINGATE	84963	Unclassified	M+H	C11H14O5	50.2	58.3	-0.833416
329.159	3.99285	pos	Glucosyl 6-hydroxy-2,6-dimethyl-2E,7-octadienoate	91049	Organic oxygen compounds	M+H-H2O, M+H, M+NH4	C16H26O8	50.2	57	-1.24821
173.117	4.38565	pos	9-hydroxy-5Z-nonenoic acid	LMFA01050232	Lipids and lipid-like molecules	M+H	C9H16O3	50.2	69.3	-4.11901
411.143	4.12133	pos	8-Hydroxy-4'-methoxypinoresinol	HMDB0033284	Lignans, neolignans and related compounds	M+Na	C21H24O7	50.2	66.1	4.97595
163.038	5.17295	pos	2-Hydroxy-3-(4-hydroxyphenyl)propenoic acid	HMDB0006915	Benzenoids	M+H-H2O	C9H8O4	50.2	61.1	-3.90167
387.201	2.1891	pos	Corchoionol C 9-glucoside	86479	Lipids and lipid-like molecules	M+H, 2M+H, 2M+NH4, 2M+Na, M+Na, M+K, M+H-H2O	C19H30O8	50.1	55	-1.353
311.221	5.5771	pos	9S-hydroxy-12R,13S-epoxy-10E,15Z-octadecadienoic acid	36027	Lipids and lipid-like molecules	M+H	C18H30O4	50.1	56.5	-0.958989
315.05	4.24187	neg	Isorhamnetin	3445	Phenylpropanoids and polyketides	M-H	C16H12O7	50.1	61.9	-3.05252
300.093	0.971167	pos	8-Hydroxyguanosine	HMDB0002044	Nucleosides, nucleotides, and analogues	M+H	C10H13N5O6	50.1	66.9	-1.71703
377.086	1.30348	pos	3,5,7,3'-Tetrahydroxy-6,4',5'-trimethoxyflavone	LMPK12110614	Lipids and lipid-like molecules	M+H	C18H16O9	50.1	62.2	-1.73355
134.06	1.39547	pos	N-METHYLANTHRANILIC ACID	44613	Benzenoids	M+H-H2O, 2M+K, M+H, 2M+Na	C8H9NO2	50	53.9	-2.9496
359.148	3.53787	pos	4,8,11-trihydroxy-17-methoxy-2-oxatricyclo[13.2.2.1³,⁷]icosa-1(17),3,5,7(20),15,18-hexaen-10-one	HMDB0133426	Phenylpropanoids and polyketides	M+H-H2O, M+H	C20H22O6	50	55.8	-1.64607
289.07	1.39547	pos	Okanin	51985	Unclassified	M+H, 2M+H, M+H-H2O	C15H12O6	50	53.3	-0.674611
303.05	2.82077	neg	(±)-Taxifolin	3434	Unclassified	M-H2O-H, M-H	C15H12O7	50	58.1	-1.98098
353.086	1.56197	pos	Chlorogenoquinone	HMDB0029383	Organic oxygen compounds	M+H, M+NH4	C16H16O9	50	65.1	-1.24486
137.024	2.50412	neg	2,5-Dihydroxybenzaldehyde	44699	Organic oxygen compounds	M-H	C7H6O3	50	63.8	-4.98965
193.085	1.82795	pos	Sinapyl alcohol	44805	Benzenoids	M+H-H2O	C11H14O4	50	61.8	-2.46395
335.196	4.38565	pos	Pandamarilactonine A	HMDB0035587	Organoheterocyclic compounds	M+NH4	C18H23NO4	50	60.4	-0.871802
161.132	2.1891	pos	7-Isopropyl-5-methylbicyclo[2.2.2]oct-5-en-2-one	HMDB0036681	Organic oxygen compounds	M+H-H2O, M+H	C12H18O	49.9	62.3	-2.80182
145.087	3.65823	neg	3-Hydroxyisoheptanoic acid	HMDB0002207	Organic acids and derivatives	M-H	C7H14O3	49.9	58.1	-0.433481
146.045	0.60355	neg	L-Glutamate	19	Organic acids and derivatives	M-H2O-H, M-H	C5H9NO4	49.9	57.2	-4.66055
243.062	0.835533	neg	Uridine	HMDB0000296	Nucleosides, nucleotides, and analogues	M-H	C9H12N2O6	49.9	56.7	-1.64883
246.145	1.46897	pos	Pyroglutamylvaline	HMDB0094651	Organic acids and derivatives	M+H, M+NH4	C10H16N2O4	49.9	58.1	-1.70955
247.128	1.56197	pos	L-beta-aspartyl-L-leucine	62015	Organic acids and derivatives	M+H	C10H18N2O5	49.9	56	-1.78789
193.049	2.23227	pos	5,7-DIHYDROXY-4-METHYLCOUMARIN	44270	Unclassified	M+H	C10H8O4	49.9	61.5	-0.543903
744.082	0.807833	pos	Nicotinamide Adenine Dinucleotide Phosphate (NADP+)	102	Unclassified	M+H	C21H28N7O17P3	49.9	63.4	-1.00553
185.044	0.941333	pos	3,4-Dihydroxymandelic acid	HMDB0001866	Benzenoids	M+H	C8H8O5	49.9	59.4	-1.67965
757.217	2.21777	pos	Quercetin 3-[rhamnosyl-(1->2)-rhamnosyl-(1->6)-glucoside]	HMDB0040294	Phenylpropanoids and polyketides	M+H, M+Na	C33H40O20	49.8	52.1	-1.46101
337.092	1.82115	neg	3-O-p-Coumaroylquinic acid	HMDB0029681	Organic oxygen compounds	M-H	C16H18O8	49.8	54.8	-3.75839
135.116	2.50475	pos	(2S,4R)-p-Mentha-1(7),5-dien-2-ol	HMDB0035277	Lipids and lipid-like molecules	M+H-H2O, M+H	C10H16O	49.8	63.9	-3.62927
267.086	2.26127	pos	D-Vacciniin	HMDB0038492	Benzenoids	M+H-H2O	C13H16O7	49.8	62.4	-1.25618
243.124	3.44142	neg	Polyethylene, oxidized	HMDB0032472	Lipids and lipid-like molecules	M-H	C12H20O5	49.8	60.1	-1.16099
351.123	1.30348	pos	Semiglabrinol	48451	Unclassified	M+H	C21H18O5	49.8	64.5	0.360966
243.086	1.19615	pos	3-Furanmethanol glucoside	HMDB0032924	Organic oxygen compounds	M+H-H2O	C11H16O7	49.8	54.2	-0.689864
403.139	4.50015	pos	8-[2-(acetyloxy)-1-hydroxypropan-2-yl]-2-oxo-2H,8H,9H-furo[2,3-h]chromen-9-yl (2E)-2-methylbut-2-enoate	HMDB0129093	Phenylpropanoids and polyketides	M+H	C21H22O8	49.8	54.6	-0.188883
191.02	0.64705	neg	Isocitrate	3328	Organic acids and derivatives	M-H2O-H, M-H	C6H8O7	49.7	52.7	-2.18508
197.08	1.08315	pos	4-Hydroxy-6-methyl-3-(1-oxobutyl)-2H-pyran-2-one	HMDB0040637	Organooxygen compounds	M+H-H2O, M+H	C10H12O4	49.7	54.2	-2.53698
115.038	1.11598	pos	3-hydroxy-3-methyl-2-oxo-butanoic acid	LMFA01020277	Lipids and lipid-like molecules	M+H-H2O	C5H8O4	49.7	57.9	-4.99733
478.424	7.57317	pos	Myrrhanol A	LMPR0106240001	Lipids and lipid-like molecules	M+NH4	C30H52O3	49.7	69.9	-3.2986
725.154	3.41292	neg	Kaempferol 3-(6G-malonylneohesperidoside)	LMPK12111948	Lipids and lipid-like molecules	M+FA-H	C30H32O18	49.6	53.8	-4.11601
367.102	1.96682	neg	3-O-Feruloylquinic acid	HMDB0030669	Organooxygen compounds	M-H	C17H20O9	49.6	54.8	-4.72333
207.138	2.1891	pos	3-Methyl-5-pentyl-2-furanpropanoic acid	HMDB0112084	Lipids and lipid-like molecules	M+H-H2O, M+H	C13H20O3	49.6	51.9	-1.42054
295.226	7.24918	pos	13-HOTE	36032	Lipids and lipid-like molecules	M+H, 2M+Na, M+Na, M+K, M+H-H2O	C18H30O3	49.6	51	-1.55934
219.134	1.45413	pos	Serinyl-Isoleucine	85935	Organic acids and derivatives	M+H	C9H18N2O4	49.6	50.7	-0.702988
154.049	1.11598	pos	3-Aminosalicylic acid	HMDB0001972	Benzenoids	M+H-H2O, M+H	C7H7NO3	49.6	57	-2.4569
379.117	4.12133	pos	Cubebin	HMDB0030682	Lignans, neolignans and related compounds	M+Na	C20H20O6	49.5	54.6	4.28713
331.154	2.61875	pos	3-hydroxy-2-(2-hydroxypropan-2-yl)-6-(2-methylbut-3-en-2-yl)-2H,3H,7H-furo[3,2-g]chromen-7-one	HMDB0130295	Phenylpropanoids and polyketides	M+H	C19H22O5	49.5	51.6	-1.407
146.06	1.30348	pos	4-(3-Pyridyl)-3-butenoic acid	HMDB0001424	Organoheterocyclic compounds	M+H-H2O	C9H9NO2	49.5	50.3	-1.10661
183.081	5.84442	pos	Benzophenone	66382	Benzenoids	M+H	C13H10O	49.5	57	1.76677
181.071	0.60355	neg	Dulcitol	4179	Organic oxygen compounds	M-H, M+FA-H, M-H2O-H	C6H14O6	49.4	50.4	-1.61502
400.159	3.64003	pos	3,4,5-trihydroxy-6-{[(4E)-5-(4-methoxyphenyl)-3-oxopent-4-en-1-yl]oxy}oxane-2-carboxylic acid	HMDB0132995	Lipids and lipid-like molecules	M+NH4	C18H22O9	49.4	53	-2.05998
165.127	4.36917	pos	7-undecynoic acid	LMFA01030615	Lipids and lipid-like molecules	M+H-H2O, M+H	C11H18O2	49.4	52.8	-3.68507
301.071	3.45575	neg	Lucidone	LMPK12120439	Lipids and lipid-like molecules	M+FA-H	C15H12O4	49.4	53.6	-3.87199
209.081	1.21115	pos	Methyl 3-(4-methoxyphenyl)-2-oxopropanoate	265057	Unclassified	M+H	C11H12O4	49.4	52.6	0.831951
171.066	2.44647	neg	2-Octenedioic acid	HMDB0000341	Lipids and lipid-like molecules	M-H	C8H12O4	49.4	57.7	-2.13608
221.092	0.926667	pos	5-Hydroxy-L-tryptophan	HMDB0000472	Organoheterocyclic compounds	M+H	C11H12N2O3	49.4	51.7	-0.465598
510.154	5.17295	pos	Hydroxydesmthyl doxepin glucuronide	HMDB0060629	Organoheterocyclic compounds	M+K	C25H29NO8	49.4	54.2	2.38266
433.112	2.34742	pos	Kaempferol 4'-rhamnoside	50270	Unclassified	M+H	C21H20O10	49.3	49.1	-1.21127
188.07	1.70912	pos	Indoleacrylic acid	HMDB0000734	Organoheterocyclic compounds	M+H, M+NH4	C11H9NO2	49.3	50.8	-2.22008
295.128	1.79812	pos	Hydroxyprolyl-Tyrosine	85781	Organic acids and derivatives	M+H-H2O, M+H	C14H18N2O5	49.3	51.8	-0.465195
392.278	7.32368	pos	15-HETE-Ala	LMFA08020145	Lipids and lipid-like molecules	M+H	C23H37NO4	49.3	55.7	-3.36165
227.091	1.13215	pos	methyl 2-hydroxy-3-(4-hydroxy-3-methoxyphenyl)propanoate	HMDB0124956	Benzenoids	M+H	C11H14O5	49.3	51.7	-1.45401
131.048	2.0736	pos	Cinnamic acid	HMDB0000567	Phenylpropanoids and polyketides	M+H-H2O	C9H8O2	49.3	57.6	-4.5315
313.237	6.43072	pos	15,16-DiHODE	HMDB0010208	Lipids and lipid-like molecules	M+H, M+NH4	C18H32O4	49.3	56.8	-1.34019
328.104	1.14902	neg	Dide-O-methylsimmondsin	HMDB0041207	Organic oxygen compounds	M-H2O-H	C14H21NO9	49.3	64.5	1.55758
433.076	2.83512	neg	Avicularin	HMDB0030860	Phenylpropanoids and polyketides	M-H	C20H18O11	49.2	52.2	-4.56911
389.216	2.4046	pos	Kiwiionoside	HMDB0038691	Unclassified	M+H-H2O	C19H34O9	49.2	56.9	-1.43882
218.103	1.38002	neg	Pantothenic Acid	241	Organooxygen compounds	M-H	C9H17NO5	49.2	51.8	-2.03307
360.165	1.69445	pos	Citrusin D	HMDB0039334	Lipids and lipid-like molecules	M+NH4	C16H22O8	49.2	55.5	-1.19776
194.117	7.27902	pos	2-[(1E)-3-methylbuta-1,3-dien-1-yl]benzene-1,3-diol	HMDB0126467	Benzenoids	M+NH4	C11H12O2	49.2	49.4	-1.38096
397.129	3.68303	pos	3-O-Demethylamorphigenin	48029	Unclassified	M+H	C22H20O7	49.2	67.6	1.26573
233.149	0.883167	pos	Isoleucyl-Threonine	HMDB0028917	Organic acids and derivatives	M+H	C10H20N2O4	49.2	54.1	-2.09443
74.0597	0.956167	pos	N,N-Dimethylformamide	HMDB0001888	Organic acids and derivatives	M+H	C3H7NO	49.2	55.1	-4.99184
304.248	7.94165	pos	16-Hydroxy-10-oxohexadecanoic acid	HMDB0041287	Lipids and lipid-like molecules	M+NH4	C16H30O4	49.2	63.9	-0.417215
283.068	1.08687	neg	Xanthosine	3408	Nucleosides, nucleotides, and analogues	M-H	C10H12N4O6	49.2	51.7	-0.697666
297.076	5.10812	pos	5,7,4'-Trihydroxy-3-methoxy-6-methylflavone	LMPK12112684	Lipids and lipid-like molecules	M+H-H2O	C17H14O6	49.2	52.7	2.16791
419.096	3.08055	pos	Kaempferol 3-alpha-L-arabinopyranoside	50256	Unclassified	M+H, 2M+Na, M+Na, M+K	C20H18O10	49.1	48.1	-1.9206
280.129	1.67995	pos	Asparaginyl-Phenylalanine	85653	Organic acids and derivatives	M+H	C13H17N3O4	49.1	50.2	-0.858181
199.06	1.45413	pos	3-(3,4,5-trihydroxyphenyl)propanoic acid	HMDB0125529	Phenylpropanoids and polyketides	M+H	C9H10O5	49.1	52.8	-1.17428
293.114	1.36452	neg	Tyrosyl-Hydroxyproline	HMDB0029106	Organic acids and derivatives	M-H	C14H18N2O5	49.1	52	-2.26063
309.096	3.87352	pos	4R,5R,6S-Trihydroxy-2-hydroxymethyl-2-cyclohexen-1-one 6-(2-hydroxy-6-methylbenzoate)	HMDB0040692	Benzenoids	M+H-H2O, M+H	C15H16O7	49	46.9	-1.15873
166.086	1.3358	pos	trans-Cinnamic acid	63104	Phenylpropanoids and polyketides	M+H-H2O, M+NH4, M+H	C9H8O2	49	51.6	-4.98569
137.024	1.95232	neg	3,4-Dihydroxybenzaldehyde	63101	Benzenoids	M-H	C7H6O3	49	55.4	-2.9224
191.179	8.48795	pos	2-Cyclotetradecen-1-one	HMDB0039884	Organic oxygen compounds	M+H-H2O	C14H24O	49	52.3	-1.76932
295.226	4.05618	pos	(±)9-HpODE	64785	Unclassified	M+H-H2O	C18H32O4	49	51.1	-1.8631
357.126	5.14045	pos	PIOGLITAZONE	44421	Benzenoids	M+H	C19H20N2O3S	49	62.3	-3.00474
435.092	2.82023	pos	Herbacetin 7-beta-L-arabinopyranoside	51527	Unclassified	M+H	C20H18O11	48.9	46.3	-1.18812
476.177	1.97245	pos	cis-p-Coumaric acid 4-[apiosyl-(1->2)-glucoside]	HMDB0037088	Organic oxygen compounds	M+NH4, M+K	C20H26O12	48.9	48.4	2.35252
297.097	3.41637	pos	6-O-Acetylarbutin	HMDB0034060	Organic oxygen compounds	M+H-H2O	C14H18O8	48.9	54.3	-0.941494
360.129	1.56197	pos	L-DOPA 3'-glucoside	HMDB0029452	Organic acids and derivatives	M+H	C15H21NO9	48.9	50.9	0.230256
171.065	1.35063	pos	Herierin III	HMDB0038760	Organoheterocyclic compounds	M+H	C8H10O4	48.9	50.8	-2.22573
203.02	0.64705	neg	Daucic acid	HMDB0031665	Organic acids and derivatives	M-H	C7H8O7	48.8	46.9	-0.794995
419.133	3.88868	pos	Afzelechin 4'-O-beta-D-glucopyranosdie	LMPK12020032	Lipids and lipid-like molecules	M+H-H2O	C21H24O10	48.8	47.5	-1.83286
293.211	4.13617	pos	13-epi-12-oxo Phytodienoic Acid	45401	Unclassified	M+H-H2O, M+H	C18H28O3	48.8	47.9	-1.83842
177.163	2.8059	pos	5-Isopropyl-2-(2-methylpropyl)-2-cyclohexen-1-one	HMDB0038216	Lipids and lipid-like molecules	M+H-H2O, M+H	C13H22O	48.8	55	-2.67747
298.097	1.59097	pos	5′-Deoxy-5′-<WBR>(methylthio)adenosine	3425	Nucleosides, nucleotides, and analogues	M+H	C11H15N5O3S	48.8	50	-0.677871
147.116	4.36917	pos	2-Methyl-3-(2-pentenyl)-2-cyclopenten-1-one	HMDB0037294	Organooxygen compounds	M+H-H2O	C11H16O	48.8	49.9	-3.54131
194.117	8.61862	pos	Methoxamine	HMDB0014861	Benzenoids	M+H-H2O	C11H17NO3	48.8	49.4	-1.5811
294.144	1.69445	pos	N-lactoyl-Tryptophan	HMDB0062178	Organic acids and derivatives	M+H, M+NH4	C14H16N2O4	48.8	46.2	-0.0438149
319.081	2.18647	neg	11-Methoxynoryangonin	HMDB0030754	Phenylpropanoids and polyketides	M+FA-H	C15H14O5	48.8	51.5	-3.47185
296.258	6.9687	pos	13-(2-Cyclopentenyl)-9Z-tridecenoic acid	LMFA01140042	Lipids and lipid-like molecules	M+NH4	C18H30O2	48.8	47.9	-1.88449
378.212	3.06588	pos	L-2-Amino-3-(4-aminophenyl)propanoic acid	HMDB0030397	Phenylpropanoids and polyketides	2M+NH4	C9H12N2O2	48.8	51.9	-3.99744
235.169	8.48795	pos	3-Methyl-5-propyl-2-furanheptanoic acid	HMDB0112094	Lipids and lipid-like molecules	M+H-H2O	C15H24O3	48.8	54	-2.06589
431.096	2.9784	pos	Azaleatin 3-arabinoside	HMDB0037359	Phenylpropanoids and polyketides	M+H-H2O	C21H20O11	48.8	62.7	-2.27869
277.18	7.44268	pos	Tanacetol A	HMDB0035722	Lipids and lipid-like molecules	M+H-H2O	C17H26O4	48.8	54.9	-0.948954
313.237	6.2919	pos	9-hydroxy-10-oxo-12(Z)-octadecenoic acid	36016	Unclassified	M+H	C18H32O4	48.8	54.4	-2.24187
283.081	1.79812	pos	Salicylic acid beta-D-glucoside	HMDB0041271	Organic oxygen compounds	M+H-H2O	C13H16O8	48.8	57.3	-0.884727
325.091	3.5827	pos	1-O-Caffeoylglucose	HMDB0036937	Organooxygen compounds	M+H-H2O	C15H18O9	48.7	48.4	-1.2292
435.127	3.00773	pos	1-(3-Methylbutanoyl)-6-apiosylglucose	HMDB0039953	Lipids and lipid-like molecules	M+K	C16H28O11	48.7	50.5	2.43244
213.184	2.8059	pos	13-hydroxy-tridecanoic acid	LMFA01050042	Lipids and lipid-like molecules	M+H-H2O	C13H26O3	48.7	52.8	-1.79804
273.096	9.44408	pos	Osmundalin	HMDB0031304	Organooxygen compounds	M+H-H2O	C12H18O8	48.7	53.5	-1.75007
375.213	3.19588	pos	5(S),14(R)-Lipoxin B4	36266	Unclassified	M+Na	C20H32O5	48.7	56.5	-3.48517
159.03	1.25518	neg	L-Gulonolactone	HMDB0003466	Organoheterocyclic compounds	M-H2O-H	C6H10O6	48.7	50.7	-1.98149
283.154	3.5532	pos	Cynaratriol	HMDB0034983	Lipids and lipid-like molecules	M+H	C15H22O5	48.7	59.6	-0.0592131
399.106	2.67625	pos	2-Phenyl-1,3-dioxolane-4-methanol	HMDB0031240	Lipids and lipid-like molecules	M+H, 2M+K	C10H12O3	48.7	50.1	-1.42423
657.254	5.5771	pos	Ansamitocin P3	LMPK04000039	Lipids and lipid-like molecules	M+Na	C32H43ClN2O9	48.7	86.4	-1.6152
450.26	6.75622	pos	1-(6Z,9Z,12Z-octadecatrienoyl)-glycero-3-phosphate	HMDB0062316	Lipids and lipid-like molecules	M+NH4	C21H37O7P	48.7	55.2	-2.57697
581.149	2.21777	pos	Quercetin 3-xylosyl-(1->2)-rhamnoside	50607	Unclassified	M+H	C26H28O15	48.6	46.7	-1.35732
179.035	1.51217	neg	Phthalide	HMDB0032469	Organoheterocyclic compounds	M+FA-H	C8H6O2	48.6	49.2	-1.85797
374.144	2.05927	pos	Gentiopicrin	LMPR0102070009	Lipids and lipid-like molecules	M+NH4	C16H20O9	48.6	46	-0.959607
121.064	0.956167	pos	2,3-dihydrobenzofuran	85270	Organoheterocyclic compounds	M+H, M+NH4, M+H-H2O	C8H8O	48.6	49.1	-4.76725
137.095	3.03672	pos	1-Phenyl-1-propanol	HMDB0031627	Benzenoids	M+H-H2O, M+H	C9H12O	48.6	53.8	-4.14381
253.118	1.66562	pos	Tyrosyl-Alanine	HMDB0029098	Organic acids and derivatives	M+H	C12H16N2O4	48.6	49.4	-1.46984
207.065	2.69073	pos	CITROPTEN	44086	Phenylpropanoids and polyketides	M+H	C11H10O4	48.6	52.7	-1.2096
174.076	0.8395	pos	2,6-Piperidinedicarboxylic acid	334	Unclassified	M+H	C7H11NO4	48.6	54	-2.9245
239.128	5.7563	neg	Cucujolide IV	LMFA07040036	Lipids and lipid-like molecules	M+FA-H	C12H18O2	48.6	49.6	-3.86352
161.044	0.763167	pos	Gluconolactone	HMDB0000150	Organic oxygen compounds	M+H-H2O	C6H10O6	48.6	53.1	-2.71171
431.226	4.56582	pos	(S)-3-Mercaptohexyl butyrate	HMDB0037765	Lipids and lipid-like molecules	2M+Na	C10H20O2S	48.6	89.4	-0.299061
177.056	3.96122	neg	Antibiotic LA-1	LMFA01031130	Lipids and lipid-like molecules	M-H	C10H10O3	48.6	50.3	0.513605
189.123	0.941333	pos	N6-Acetyl-L-lysine	HMDB0000206	Organic acids and derivatives	M+H	C8H16N2O3	48.6	51.4	-2.9415
160.075	1.16498	pos	Indoleacetaldehyde	HMDB0001190	Organoheterocyclic compounds	M+H, M+NH4	C10H9NO	48.5	47.4	-3.24694
319.045	2.46078	neg	BR-Xanthone B	HMDB0033326	Organoheterocyclic compounds	M+FA-H	C14H10O6	48.5	52.2	-4.72027
465.102	1.91478	pos	Quercetin 3-β-D-glucoside	64941	Unclassified	M+H	C21H20O12	48.5	54	-1.9019
305.017	0.835533	neg	Uridine monophosphate (UMP)	3453	Unclassified	M-H2O-H, M-H	C9H13N2O9P	48.5	50.2	-2.46096
235.06	1.48413	pos	4-methyl-2-oxo-2H-chromen-7-yl 2-hydroxyacetate	HMDB0136754	Phenylpropanoids and polyketides	M+H	C12H10O5	48.5	54.4	-0.519231
563.264	8.8336	pos	Protoporphyrin	78	Organoheterocyclic compounds	M+H	C34H34N4O4	48.5	60.5	-2.68353
279.086	1.97245	pos	3,9-dihydroxy-2-(2-hydroxypropan-2-yl)-2H,3H,7H-furo[3,2-g]chromen-7-one	HMDB0132920	Phenylpropanoids and polyketides	M+H	C14H14O6	48.5	58.2	-0.242619
155.07	1.46897	pos	Vanillyl alcohol	66362	Benzenoids	M+H	C8H10O3	48.5	52.9	-3.53505
269.044	5.31682	neg	Pelargonidin	3399	Unclassified	M-H	C15H10O5	48.5	53.7	-4.08925
337.076	0.632383	neg	Acaciabiuronic acid	HMDB0029938	Organooxygen compounds	M-H2O-H	C12H20O12	48.4	47.8	-3.23987
368.097	1.28748	pos	(S)-2,3-Dihydro-3,5-dihydroxy-2-oxo-3-indoleacetic acid 5-glucoside	HMDB0034674	Organic oxygen compounds	M+H-H2O	C16H19NO10	48.4	45.7	-0.864082
439.123	1.35063	pos	Loquatoside	95656	Phenylpropanoids and polyketides	M+H	C20H22O11	48.4	48.2	-1.16102
131.071	3.15392	neg	6-Hydroxyhexanoic acid	HMDB0012843	Organic acids and derivatives	M-H2O-H, M-H	C6H12O3	48.4	47.8	0.795179
337.091	2.23227	pos	3-Caffeoyl-1,5-quinolactone	HMDB0029287	Phenylpropanoids and polyketides	M+H	C16H16O8	48.4	55.5	-1.5709
224.128	1.57647	pos	4-hydroxy-3-(3-methylbut-2-en-1-yl)benzoic acid	HMDB0135898	Benzenoids	M+NH4	C12H14O3	48.4	55.2	-1.44572
293.114	1.806	neg	gamma-Glutamylphenylalanine	HMDB0000594	Organic acids and derivatives	M-H	C14H18N2O5	48.4	46.6	-2.49499
303.165	1.00133	pos	Glycylprolylhydroxyproline	HMDB0002171	Organic acids and derivatives	M+NH4	C12H19N3O5	48.4	60.4	-3.39566
219.078	1.13353	neg	Tyrosyl-Glycine	HMDB0029105	Organic acids and derivatives	M-H2O-H	C11H14N2O4	48.4	50.8	0.593836
579.133	2.38847	neg	Quercetin 3-[rhamnosyl-(1->2)-alpha-L-arabinopyranoside]	HMDB0037928	Phenylpropanoids and polyketides	M-H	C26H28O15	48.3	48.1	-4.69335
607.164	2.87757	pos	Isorhamnetin 3-rhamnoside-7-glucoside	LMPK12112371	Lipids and lipid-like molecules	M+H-H2O	C28H32O16	48.3	47.3	-2.14223
597.18	2.60462	neg	10-Acetoxyoleuropein	HMDB0035216	Lipids and lipid-like molecules	M-H	C27H34O15	48.3	48.3	-4.77965
289.07	2.04462	pos	Porric acid B	88027	Organoheterocyclic compounds	M+H	C15H12O6	48.3	51.3	-1.05344
206.045	1.71667	neg	2-Hydroxy-4,7-dimethoxy-2H-1,4-benzoxazin-3(4H)-one	HMDB0037264	Organoheterocyclic compounds	M-H2O-H	C10H11NO5	48.3	51.8	-2.27053
236.105	5.44182	neg	4-Hydroxydebrisoquine	HMDB0006468	Organoheterocyclic compounds	M+FA-H	C10H13N3O	48.3	45.9	2.82108
78.9587	14.0646	neg	Hydrogen phosphate	HMDB0000973	Homogeneous non-metal compounds	M-H2O-H	H3O4P	48.3	81.5	-3.54111
619.164	3.59703	pos	Furaneol 4-glucoside	HMDB0032992	Organic oxygen compounds	2M+K	C12H18O8	48.3	47.5	1.54383
260.196	1.03383	pos	Isoleucyl-Lysine	85818	Organic acids and derivatives	M+H	C12H25N3O3	48.3	48.6	-1.66058
167.07	6.07092	pos	Ethyl salicylate	HMDB0029817	Benzenoids	M+H	C9H10O3	48.3	48.2	-2.51621
201.113	3.67273	neg	2-Hydroxy-2,6,6-trimethylcyclohexanone	HMDB0037023	Organic oxygen compounds	M+FA-H	C9H16O2	48.3	48.9	-0.627936
412.172	1.21115	pos	3-(3,4-dimethoxyphenyl)-N-[2-(3,4-dimethoxyphenyl)ethyl]-3-hydroxypropanimidic acid	HMDB0135477	Benzenoids	M+Na	C21H27NO6	48.3	54.5	-2.11254
280.097	5.63877	pos	Graveoline	HMDB0033480	Organoheterocyclic compounds	M+H	C17H13NO3	48.3	48.5	-0.464884
161.024	5.17882	neg	3-HYDROXYCOUMARIN	44078	Unclassified	M-H	C9H6O3	48.3	49.1	-0.56023
211.133	4.68035	neg	12-oxo-9Z-dodecenoic acid	LMFA01060167	Lipids and lipid-like molecules	M-H	C12H20O3	48.2	44.6	-2.65724
235.169	4.13617	pos	1-Hydroxyepiacorone	HMDB0030918	Organooxygen compounds	M+H-H2O	C15H24O3	48.2	52.1	-1.91897
201.124	1.527	neg	Alanyl-Isoleucine	HMDB0028690	Organic acids and derivatives	M-H	C9H18N2O3	48.2	48.4	-1.83059
174.077	0.8792	neg	N4-Acetylaminobutanal	HMDB0004226	Organic oxygen compounds	M+FA-H	C6H11NO2	48.2	49	-2.4101
401.289	8.09665	pos	Palmitoyl glucuronide	HMDB0010331	Lipids and lipid-like molecules	M+H-H2O	C22H42O7	48.2	61.6	-2.68281
285.076	5.15662	pos	Genkwanin	44269	Unclassified	M+H	C16H12O5	48.2	49.2	-0.75079
591.258	9.11913	neg	Morellinol	HMDB0034352	Organoheterocyclic compounds	M+FA-H	C33H38O7	48.1	48.4	-3.94902
175.025	0.64705	neg	2-Hydroxyglutaric acid lactone	HMDB0059743	Organoheterocyclic compounds	M-H2O-H, M+FA-H	C5H6O4	48.1	44.4	-2.0709
389.216	2.20343	pos	Icariside B8	HMDB0036846	Lipids and lipid-like molecules	M+H, M+Na	C19H32O8	48.1	49	-3.84209
383.144	1.09948	pos	16-iodo-hexadecanoic acid	35915	Lipids and lipid-like molecules	M+H	C16H31IO2	48.1	46	0.37091
425.377	9.0171	pos	UVAOL	44400	Lipids and lipid-like molecules	M+H-H2O, M+H	C30H50O2	48.1	46.6	-1.68327
317.065	3.09505	pos	Quercetin 3-methyl ether	51143	Unclassified	M+H	C16H12O7	48.1	50.1	-1.3999
287.056	2.41747	neg	3,5,6,7-tetrahydroxy-2-phenyl-3,4-dihydro-2H-1-benzopyran-4-one	HMDB0125369	Phenylpropanoids and polyketides	M-H	C15H12O6	48.1	46.3	-0.916798
267.086	2.08793	pos	2-O-Benzoyl-D-glucose	HMDB0034618	Organic oxygen compounds	M+H-H2O	C13H16O7	48.1	54.5	-1.38665
329.103	2.0156	pos	3-(2-hydroxyphenyl)oxirane-2-carbaldehyde	HMDB0134031	Benzenoids	2M+H	C9H8O3	48.1	44.7	2.06957
293.101	4.36917	pos	(E)-1-O-Cinnamoyl-beta-D-glucose	HMDB0030293	Phenylpropanoids and polyketides	M+H-H2O	C15H18O7	48.1	46	-1.527
162.075	0.8395	pos	N-Methyl-L-glutamate	63297	Organic acids and derivatives	M+H	C6H11NO4	48.1	51.2	-4.02038
219.065	3.43553	pos	Piperic acid	HMDB0033779	Organoheterocyclic compounds	M+H	C12H10O4	48.1	54.3	-0.515572
227.127	3.35738	pos	Tuberonic acid	LMFA02020007	Lipids and lipid-like molecules	M+H	C12H18O4	48.1	53.1	-1.42052
271.226	3.82852	pos	(S)-10,16-Dihydroxyhexadecanoic acid	HMDB0037798	Lipids and lipid-like molecules	M+H-H2O	C16H32O4	48.1	46.6	-2.05707
552.097	3.45575	neg	Delphinidin 3-(acetylglucoside)	HMDB0038004	Phenylpropanoids and polyketides	M-H2O-H, M+FA-H	C23H23O13+	48	48.1	-4.04469
361.091	1.95812	pos	5,2',3'-Trihydroxy-3,7,8-trimethoxyflavone	LMPK12113070	Lipids and lipid-like molecules	M+H	C18H16O8	48	47.4	-1.82994
473.361	7.08553	pos	HEDERAGENIN	44384	Unclassified	M+H, M+NH4, 2M+H	C30H48O4	48	47.2	-3.42034
473.361	7.6795	pos	Corosolic acid	263485	Unclassified	M+H, M+NH4	C30H48O4	48	44.6	-3.13371
371.097	1.6353	pos	3-(2-Hydroxyphenyl)propionic acid	63105	Phenylpropanoids and polyketides	M+H, 2M+K	C9H10O3	48	50.7	-0.792271
391.283	9.97655	pos	Octadecyl fumarate	HMDB0038073	Lipids and lipid-like molecules	M+Na	C22H40O4	48	53.1	3.9055
271.227	8.59015	neg	2-hydroxyhexadecanoic acid	34495	Unclassified	M-H	C16H32O3	48	46.4	-3.22587
167.035	1.33252	neg	5-Methoxysalicylic acid	4164	Benzenoids	M-H	C8H8O4	48	48.7	-2.5271
444.332	7.23435	pos	Glucosylsphingosine	HMDB0000596	Lipids and lipid-like molecules	M+H-H2O	C24H47NO7	48	48.1	-0.756224
307.226	6.1894	pos	1-Acetoxy-2-hydroxy-16-heptadecyn-4-one	HMDB0031007	Lipids and lipid-like molecules	M+H-H2O, M+H	C19H32O4	48	46.3	-1.91602
283.06	5.25432	neg	PHYSCION	43882	Unclassified	M-H	C16H12O5	48	54.8	-3.73355
175.087	0.926667	pos	Indole-3-acetamide	3302	Organoheterocyclic compounds	M+H	C10H10N2O	48	52.6	1.24586
146.081	0.617683	pos	L-trans-5-Hydroxy-2-piperidinecarboxylic acid	HMDB0029426	Organic acids and derivatives	M+H	C6H11NO3	47.9	45.2	-3.19275
163.025	0.617883	neg	Erythrono-1,4-lactone	HMDB0000349	Organoheterocyclic compounds	M+FA-H	C4H6O4	47.9	43.6	-2.06041
649.154	2.10243	pos	Hesperidin	HMDB0003265	Phenylpropanoids and polyketides	M+K	C28H34O15	47.9	56.9	1.72539
295.165	2.0156	pos	Tyrosyl-Isoleucine	86000	Organic acids and derivatives	M+H	C15H22N2O4	47.9	45.9	-1.04301
207.138	5.10812	pos	7-phenyl heptanoic acid	LMFA01140063	Lipids and lipid-like molecules	M+H	C13H18O2	47.9	43.3	-2.18911
405.117	3.38705	pos	3,4,5-trihydroxy-6-{[(4E)-5-(4-methoxyphenyl)-3-oxopent-4-en-2-yl]oxy}oxane-2-carboxylic acid	HMDB0132991	Lipids and lipid-like molecules	M+Na	C18H22O9	47.9	49.5	3.89812
309.205	7.42835	pos	16-D1t-PhytoP	LMFA02030035	Lipids and lipid-like molecules	M+H-H2O	C18H30O5	47.9	47.8	-1.7613
254.175	5.81342	pos	Eremopetasidione	HMDB0040778	Lipids and lipid-like molecules	M+NH4	C14H20O3	47.9	51	0.256915
187.111	6.15907	pos	(all-E)-3,5,7-Tridecatriene-9,11-diyn-1-ol	HMDB0038526	Lipids and lipid-like molecules	M+H	C13H14O	47.9	42.6	-1.54983
313.055	1.35063	pos	6-(4-carboxy-2-hydroxyphenoxy)-3,4,5-trihydroxyoxane-2-carboxylic acid	HMDB0124990	Unclassified	M+H-H2O	C13H14O10	47.9	55.9	-2.2689
307.03	1.30118	neg	2-[(6-carboxy-3,4,5-trihydroxyoxan-2-yl)oxy]-3-hydroxybutanedioic acid	HMDB0127956	Organic oxygen compounds	M-H2O-H	C10H14O12	47.9	56.2	-3.41132
329.102	2.8059	pos	Tephrone	LMPK12120324	Lipids and lipid-like molecules	M+H-H2O, M+H	C18H16O6	47.8	44.5	-1.19728
319.044	2.66175	pos	IRIGENOL	44076	Unclassified	M+H	C15H10O8	47.8	44.5	-1.21288
475.122	4.43398	pos	7-Hydroxybutylidenephthalide 7-(6-malonylglucoside)	HMDB0034753	Organic oxygen compounds	M+Na	C21H24O11	47.8	45	2.88074
192.138	9.43008	pos	diethyltoluamide	3982	Unclassified	M+H	C12H17NO	47.8	49.4	-3.05084
331.248	5.6896	pos	5,8,12-trihydroxy-9-octadecenoic acid	35684	Lipids and lipid-like molecules	M+H-H2O, M+H	C18H34O5	47.8	51	-2.89714
261.221	6.17423	pos	6-[5]-ladderane-1-hexanol	75284	Lipids and lipid-like molecules	M+H	C18H28O	47.8	52.1	-1.11454
535.107	3.00773	pos	6''-Malonylastragalin	HMDB0037434	Phenylpropanoids and polyketides	M+H	C24H22O14	47.7	42.3	-2.13344
491.117	3.43553	pos	Quercetin 3-(2''-acetylrhamnoside)	50673	Unclassified	M+H, M+Na	C23H22O12	47.7	42.4	-1.90686
757.144	2.66228	neg	Quercetin 3-O-(6"-malonyl-glucoside) 7-O-glucoside	HMDB0029270	Phenylpropanoids and polyketides	M+FA-H	C30H32O20	47.7	46.9	-3.97671
465.102	1.73895	pos	Quercetin 3-galactoside	87190	Phenylpropanoids and polyketides	M+H, M+NH4, M+H-H2O	C21H20O12	47.7	48.4	-1.59652
459.128	1.92945	pos	Pectolinarigenin 7-glucoside	LMPK12111125	Lipids and lipid-like molecules	M+H-H2O, M+H	C23H24O11	47.7	45.9	-1.37328
368.097	1.14902	neg	HDMBOA-Glc	HMDB0037265	Organic oxygen compounds	M-H2O-H	C16H21NO10	47.7	51	-4.24943
314.16	3.26788	pos	Chavicol O-beta-glucopyranoside	HMDB0041617	Organooxygen compounds	M+NH4	C15H20O6	47.7	48.6	-0.93676
359.076	1.54613	pos	3,5,8,2'-Tetrahydroxy-7-methoxyflavone 8-acetate	LMPK12113074	Lipids and lipid-like molecules	M+H	C18H14O8	47.7	49.2	-1.7129
383.191	2.1171	pos	1,2,10-Trihydroxydihydro-trans-linalyl oxide 7-O-beta-D-glucopyranoside	HMDB0033237	Organic oxygen compounds	M+H	C16H30O10	47.7	50.6	-0.850208
218.138	8.67645	pos	6,9-dioxo-decanoic acid	LMFA01060080	Lipids and lipid-like molecules	M+NH4	C10H16O4	47.7	51.1	-2.48638
178.122	4.30567	pos	N,N-dimethylcathinone	85077	Unclassified	M+H, 2M+NH4	C11H15NO	47.7	47.2	-4.36899
243.159	5.05133	neg	1,11-Undecanedicarboxylic acid	6622	Lipids and lipid-like molecules	M-H	C13H24O4	47.7	49	-2.92193
221.189	4.36917	pos	(+)-2-Sterpurene-6-ol	LMPR0103600002	Lipids and lipid-like molecules	M+H	C15H24O	47.7	47.5	-2.52254
288.123	5.53043	pos	4'-Methylliquiritigenin	LMPK12140063	Lipids and lipid-like molecules	M+NH4	C16H14O4	47.7	46.4	-1.12562
345.096	4.8453	pos	Eupatorin	43851	Unclassified	M+H	C18H16O7	47.7	50.8	-2.26081
295.102	2.1171	pos	Galactose-beta-1,4-xylose	HMDB0011677	Organic oxygen compounds	M+H-H2O	C11H20O10	47.6	43.8	-0.586723
561.159	1.92945	pos	Biochanin A 7-O-apiosyl-(1->6)-glucoside	LMPK12050223	Lipids and lipid-like molecules	M+H-H2O	C27H30O14	47.6	51.3	-1.89009
696.539	11.0133	pos	Glucocerebrosides	85015	Unclassified	M+H-H2O, M+H	C40H75NO9	47.6	48.4	-2.90201
106.065	1.66562	pos	2-Propionylpyrrole	HMDB0032492	Organooxygen compounds	M+H-H2O	C7H9NO	47.6	45.4	-4.69433
219.101	2.77707	pos	(R)-Bitalin A	HMDB0040358	Benzenoids	M+H	C13H14O3	47.6	46.4	-1.45286
227.129	3.71607	neg	(-)-11-hydroxy-9,10-dihydrojasmonic acid	LMFA02020012	Lipids and lipid-like molecules	M-H	C12H20O4	47.6	48	-1.28818
389.16	3.65437	pos	3,7,8,15-tetrahydroxy-16,17-dimethoxytricyclo[12.3.1.1²,⁶]nonadeca-1(17),2,4,6(19),14(18),15-hexaen-9-one	HMDB0133709	Phenylpropanoids and polyketides	M+H	C21H24O7	47.6	53	0.861407
136.112	8.80527	pos	iso-nLc8Cer	HMDB0062481	Benzenoids	M+H	C9H13N	47.6	47.9	-3.9646
143.033	0.763167	pos	2,5-Dihydro-5-oxofuran-2-acetate	66114	Unclassified	M+H	C6H6O4	47.6	48.1	-3.2615
413.159	4.53298	pos	Sesartemin	68654	Lignans, neolignans and related compounds	M+H-H2O, M+H	C23H26O8	47.6	44.6	-1.03906
137.059	1.27165	pos	2'-Hydroxyacetophenone	HMDB0032568	Benzenoids	M+H	C8H8O2	47.6	43.4	-3.93234
459.126	2.93473	pos	7,2'-Dihydroxy-3',4'-dimethoxyisoflavone 7-O-glucoside	LMPK12050066	Lipids and lipid-like molecules	M+H-H2O, 2M+Na	C23H24O11	47.6	61.8	-4.56305
231.135	1.527	neg	Threoninyl-Leucine	HMDB0029065	Organic acids and derivatives	M-H	C10H20N2O4	47.6	43.2	-2.27504
382.113	2.9796	neg	1H-Indol-3-ylacetyl-myo-inositol	HMDB0031182	Organoheterocyclic compounds	M+FA-H	C16H19NO7	47.6	51	-4.01127
283.06	5.17882	neg	Prunetin	45736	Phenylpropanoids and polyketides	M-H	C16H12O5	47.6	49.9	-3.36293
565.154	2.56175	pos	Kaempferol 3-xylosyl-(1->2)-rhamnoside	50272	Unclassified	M+H, M+K, M+Na	C26H28O14	47.5	40.8	-2.3509
446.201	3.10955	pos	Ptelatoside B	HMDB0034447	Organic oxygen compounds	M+NH4	C20H28O10	47.5	41.8	-1.72516
343.153	2.28993	pos	1,2,3,4-Tetrahydro-1-[1-hydroxy-3-(4-hydroxyphenyl)-2-propenyl]-7-methoxy-2,6-naphthalenediol	HMDB0041400	Benzenoids	M+H	C20H22O5	47.5	44.9	-1.57072
463.123	3.02222	pos	Peonidin 3-O-glucoside	64241	Phenylpropanoids and polyketides	M+H	C22H22O11	47.5	63.3	-1.90497
417.117	4.45048	pos	Galangin 3-rhamnoside	50051	Unclassified	M+H	C21H20O9	47.5	43.3	-1.29697
298.274	7.457	pos	Palmitoleoyl-EA	46564	Unclassified	M+H	C18H35NO2	47.5	43.9	-0.991799
468.308	6.2039	pos	PE(17:0/0:0)	77696	Unclassified	M+H	C22H46NO7P	47.5	44.7	-1.92077
415.222	5.14045	pos	Methyl reserpate	2254	Unclassified	M+H	C23H30N2O5	47.5	44.8	-2.11167
683.144	3.00893	neg	3,4,5-trihydroxy-6-(2-hydroxy-5-{5-hydroxy-7-methoxy-4-oxo-8-[3,4,5-trihydroxy-6-(hydroxymethyl)oxan-2-yl]-4H-chromen-2-yl}phenoxy)oxane-2-carboxylic acid	HMDB0127150	Phenylpropanoids and polyketides	M+FA-H	C28H30O17	47.4	43.3	-3.53471
205.07	3.18172	pos	3,5,6-Trihydroxy-5-(hydroxymethyl)-2-methoxy-2-cyclohexen-1-one	HMDB0041031	Organic oxygen compounds	M+H-H2O, M+H	C8H12O6	47.4	45.4	-2.07646
520.338	6.75622	pos	1-Linoleoylglycerophosphocholine	1	Lipids and lipid-like molecules	M+H, M+Na	C26H50NO7P	47.4	41.6	-3.04083
556.238	2.08793	pos	Diosbulbinoside F	HMDB0036783	Lipids and lipid-like molecules	M+NH4, M+Na	C26H34O12	47.4	48.8	-2.10879
309.206	6.59455	pos	Corchorifatty acid A	88605	Lipids and lipid-like molecules	M+H, M+K, M+NH4, M+Na, M+H-H2O	C18H28O4	47.4	41.5	-1.58401
165.054	5.4256	pos	2',6'-Dihydroxy-4'-methoxyacetophenone	68489	Organic oxygen compounds	M+H-H2O, M+H	C9H10O4	47.4	47.7	-3.23221
509.286	7.35418	pos	PG(18:2(9Z,12Z)/0:0)	LMGP04050014	Lipids and lipid-like molecules	M+H-H2O, M+H	C24H45O9P	47.4	49.8	-2.69648
137.059	3.29772	pos	Phenyl acetate	HMDB0040733	Benzenoids	M+H	C8H8O2	47.4	50.1	-4.69942
195.101	6.07092	pos	Butylparaben	HMDB0032575	Benzenoids	M+H	C11H14O3	47.4	46	-2.4533
415.174	2.67625	pos	Laxiflorin	52925	Unclassified	M+H	C23H26O7	47.4	61.3	-2.61156
258.144	1.05015	pos	Epsilon-(gamma-Glutamyl)-lysine	HMDB0003869	Organic acids and derivatives	M+H-H2O	C11H21N3O5	47.4	44.1	-1.34895
400.189	4.26117	pos	(E)-Casimiroedine	HMDB0030274	Phenylpropanoids and polyketides	M+H-H2O	C21H27N3O6	47.4	46	4.83568
278.247	7.7255	pos	(4E,8E,10E-d18:3)sphingosine	LMSP01080013	Lipids and lipid-like molecules	M+H-H2O	C18H33NO2	47.4	43.4	-1.68927
451.101	2.93593	neg	6,12-bis(3,4-dihydroxyphenyl)-8,13-dihydroxy-3,11-dioxatricyclo[8.4.0.0²,⁷]tetradeca-1(10),2(7),8-trien-4-one	HMDB0124839	Phenylpropanoids and polyketides	M-H	C24H20O9	47.3	45	-4.69963
459.175	3.91818	pos	Folic acid	HMDB0000121	Organic acids and derivatives	M+NH4	C19H19N7O6	47.3	45.5	3.59326
191.143	2.94923	pos	2,2,6,7-Tetramethylbicyclo[4.3.0]nona-1(9),4-dien-8-one	HMDB0036685	Organic oxygen compounds	M+H-H2O, M+H	C13H18O	47.3	43.1	-1.83265
345.131	1.54613	pos	1-(beta-D-Glucopyranosyloxy)-3-octanone	HMDB0031315	Lipids and lipid-like molecules	M+K	C14H26O7	47.3	40.9	1.2491
133.101	3.03672	pos	4,6-Decadiyn-1-ol	HMDB0038913	Unclassified	M+H-H2O	C10H14O	47.3	47.9	-4.2532
194.117	7.86432	pos	butamben	3942	Unclassified	M+H	C11H15NO2	47.3	43.3	-1.54835
295.263	3.38705	pos	Sterculic acid	34857	Unclassified	M+H	C19H34O2	47.3	48.5	-1.21834
261.221	6.65438	pos	17-octadecen-9-ynoic acid	LMFA01030562	Lipids and lipid-like molecules	M+H-H2O	C18H30O2	47.3	45.6	-0.463444
102.127	0.646667	pos	Hexylamine	HMDB0032323	Organonitrogen compounds	M+H	C6H15N	47.3	48.4	-4.9842
484.181	0.941333	pos	6-{3,5-dihydroxy-4-[2-hydroxy-3-(3-methoxyphenyl)propyl]phenoxy}-3,4,5-trihydroxyoxane-2-carboxylic acid	HMDB0127780	Organic oxygen compounds	M+NH4	C22H26O11	47.3	42.2	0.0611416
269.045	4.06438	neg	Emodin	41045	Benzenoids	M-H	C15H10O5	47.3	43.4	-2.40042
205.085	7.41385	pos	Monoisobutyl phthalic acid	58086	Benzenoids	M+H-H2O, M+H	C12H14O4	47.2	41.1	-2.06162
725.227	2.53342	pos	Naringin 4'-glucoside	HMDB0033738	Phenylpropanoids and polyketides	M+H-H2O	C33H42O19	47.2	44.8	-1.99026
383.06	2.11348	neg	3,4,5-trihydroxy-6-[(2-oxo-2H-chromen-3-yl)oxy]oxane-2-carboxylic acid	HMDB0140953	Unclassified	M-H, M+FA-H	C15H14O9	47.2	47.7	-3.4189
149.045	0.64705	neg	(S)-3-Hydroxyisobutyric acid	HMDB0000023	Organic acids and derivatives	M+FA-H	C4H8O3	47.2	42.2	-1.16074
122.096	13.8375	pos	1,2,3,4-Tetrahydro-6-propanoylpyridine	HMDB0034884	Organoheterocyclic compounds	M+H-H2O	C8H13NO	47.2	43.2	-4.72306
233.149	1.51497	pos	Threoninyl-Isoleucine	HMDB0029064	Organic acids and derivatives	M+H-H2O, M+H	C10H20N2O4	47.2	42.5	-4.93368
301.071	4.25637	neg	3,5,6,7-tetrahydroxy-2-(3-methoxyphenyl)-8aH-chromen-8a-yl	HMDB0128113	Benzenoids	M-H	C16H14O6	47.2	42.6	-3.75059
213.148	4.13617	pos	Cucurbic acid	HMDB0029388	Lipids and lipid-like molecules	M+H-H2O, M+H	C12H20O3	47.2	46.1	-2.9227
209.153	3.65437	pos	(5alpha,8beta,9beta)-5,9-Epoxy-3,6-megastigmadien-8-ol	HMDB0034672	Organoheterocyclic compounds	M+H	C13H20O2	47.2	45.8	-1.11927
181.122	4.78013	pos	Dihydroactinidiolide	90552	Organoheterocyclic compounds	M+H	C11H16O2	47.2	40.6	-1.84017
137.095	2.90607	pos	6-nonynoic acid	LMFA01030507	Lipids and lipid-like molecules	M+H-H2O	C9H14O2	47.2	48.4	-4.46168
260.16	0.897667	pos	Isoleucyl-Glutamine	HMDB0028905	Organic acids and derivatives	M+H	C11H21N3O4	47.2	44.6	-1.81424
192.138	4.73115	pos	Phendimetrazine	HMDB0015519	Organoheterocyclic compounds	M+H	C12H17NO	47.2	40.9	-2.84124
294.242	6.63988	pos	17beta-hydroxy-5beta-estran-3-one	HMDB0062677	Lipids and lipid-like molecules	M+NH4	C18H28O2	47.2	40.9	-1.50174
343.284	4.198	pos	PGF1a alcohol	LMFA03010173	Lipids and lipid-like molecules	M+H	C20H38O4	47.2	50	-0.919967
392.172	7.24918	pos	Methysergide	HMDB0014392	Alkaloids and derivatives	M+K	C21H27N3O2	47.2	52.1	-4.35061
699.139	2.48978	neg	Hesperetin 3',7-O-diglucuronide	HMDB0041742	Phenylpropanoids and polyketides	M+FA-H	C28H30O18	47.1	41.1	-3.80448
475.123	3.15338	pos	Vitexin 2''-acetate	LMPK12110237	Lipids and lipid-like molecules	M+H	C23H22O11	47.1	43.6	-2.0267
282.154	1.09948	pos	Ilicifolinoside A	HMDB0041186	Lipids and lipid-like molecules	M+NH4, M+Na, M+K, M+H-H2O, M+H	C11H20O7	47.1	38.5	-1.60875
345.133	2.96373	pos	2'-Hydroxy-2,3,4',6'-tetramethoxychalcone	52010	Lipids and lipid-like molecules	M+H	C19H20O6	47.1	43.1	-1.29259
253.127	1.01782	pos	2,3-Butanediol glucoside	HMDB0040822	Organic oxygen compounds	M+H	C10H20O7	47.1	41.8	-2.96967
227.091	1.59097	pos	3-(3-methylfuran-2,5-diyl)-dipropionic acid	LMFA01150046	Lipids and lipid-like molecules	M+H	C11H14O5	47.1	45.4	-1.32152
243.086	1.66562	pos	Genipinic acid	92874	Organic acids and derivatives	M+H	C11H14O6	47.1	47.5	-0.407021
291.108	2.56145	neg	Pantoyllactone glucoside	HMDB0041269	Lipids and lipid-like molecules	M-H	C12H20O8	47.1	48.9	-0.633743
416.156	2.05927	pos	Taraxacoside	HMDB0030055	Organic oxygen compounds	M+NH4	C18H22O10	47.1	47.8	1.45268
328.247	6.63988	pos	(9Z,11R,12S,13S,15Z)-12,13-Epoxy-11-hydroxy-9,15-octadecadienoic acid	HMDB0033505	Lipids and lipid-like molecules	M+NH4	C18H30O4	47.1	44.3	-3.51314
579.169	2.53342	pos	Kaempferol 7,4'-dirhamnoside	50290	Unclassified	M+H, M+K, M+Na	C27H30O14	47	38.7	-2.55317
475.123	3.77085	pos	3''-O-Acetylafzelin	94299	Phenylpropanoids and polyketides	M+H, 2M+K, 2M+Na, 2M+H, M+K, M+Na	C23H22O11	47	38.4	-2.06792
211.169	3.03672	pos	8-Tridecynoic acid	74258	Lipids and lipid-like molecules	M+H-H2O, M+H	C13H22O2	47	40	-2.70774
625.175	2.7484	pos	Isorhamnetin 3-neohesperidoside	49016	Unclassified	M+H, M+Na	C28H32O16	47	42.6	-2.07047
627.155	2.23227	pos	Myricetin 3-neohesperidoside	HMDB0038287	Phenylpropanoids and polyketides	M+H	C27H30O17	47	44.6	-1.55126
329.086	2.38847	neg	3'-Glucosyl-2',4',6'-trihydroxyacetophenone	HMDB0040621	Organooxygen compounds	M-H, 2M-H	C14H18O9	47	55.5	-3.99721
350.217	2.49058	pos	(1S,2R,4R)-p-Menth-8-ene-2,10-diol 2-glucoside	HMDB0039055	Lipids and lipid-like molecules	M+NH4	C16H28O7	47	46.4	-0.927811
317.211	5.67427	pos	PGJ2	3464	Lipids and lipid-like molecules	M+H-H2O, M+Na	C20H30O4	47	39.1	-1.3979
151.123	9.0596	pos	Tranylcypromine	HMDB0014890	Organic nitrogen compounds	M+NH4	C9H11N	47	46.8	-3.11245
336.166	2.7484	pos	Isopentenyl adenosine	64086	Unclassified	M+H	C15H21N5O4	47	46.5	-1.27771
339.071	1.16498	pos	6-{[(2E)-3-(3,4-dihydroxyphenyl)prop-2-enoyl]oxy}-3,4,5-trihydroxyoxane-2-carboxylic acid	HMDB0124959	Phenylpropanoids and polyketides	M+H-H2O	C15H16O10	47	41.7	-0.916144
199.096	1.6353	pos	3-(4-Hydroxy-3-methoxyphenyl)-1,2-propanediol	HMDB0033093	Benzenoids	M+H	C10H14O4	47	46.5	-2.76845
247.169	8.48795	pos	12-Oxo-2,3-dinor-10,15-phytodienoic acid	HMDB0032090	Lipids and lipid-like molecules	M+H-H2O	C16H24O3	47	50.6	-1.869
282.119	0.98615	pos	1-Methyladenosine	6888	Nucleosides, nucleotides, and analogues	M+H	C11H15N5O4	47	39.2	-1.2255
489.262	4.53298	pos	PG(18:3(6Z,9Z,12Z)/0:0)	LMGP04050020	Lipids and lipid-like molecules	M+H-H2O	C24H43O9P	47	44.9	1.52268
179.142	5.76658	pos	4-Methyl-1-phenyl-2-pentanol	87773	Benzenoids	M+H	C12H18O	47	46.1	-4.34915
349.118	3.88955	neg	Na-p-Hydroxycoumaroyltryptophan	HMDB0041370	Organic acids and derivatives	M-H	C20H18N2O4	46.9	43.9	-4.4864
519.123	3.58623	neg	trans-Caffeic acid [apiosyl-(1->6)-glucosyl] ester	HMDB0033694	Phenylpropanoids and polyketides	M-H2O-H, M+FA-H	C20H26O13	46.9	41.6	-0.0625761
275.2	5.41112	pos	Isanic acid	LMFA01030558	Lipids and lipid-like molecules	M+H-H2O, M+H	C18H26O2	46.9	40.8	-1.48125
335.221	6.33757	pos	20-carboxy Arachidonic Acid	35986	Unclassified	M+H-H2O, M+H	C20H30O4	46.9	41.2	-3.49178
453.138	1.6203	pos	(-)-epicatechin-3'-O-glucuronide	HMDB0029164	Phenylpropanoids and polyketides	M+H, M+NH4	C21H24O11	46.9	40.3	-1.62428
375.187	1.24115	pos	Hexahydrocurcumin	71920	Unclassified	M+H-H2O, M+H	C21H26O6	46.9	47	-3.81354
170.044	0.941333	pos	1-(Malonylamino)cyclopropanecarboxylic acid	87876	Organic acids and derivatives	M+H-H2O, M+H	C7H9NO5	46.9	44.8	-2.53011
304.165	2.30427	pos	Valyl-Tryptophan	HMDB0029138	Organic acids and derivatives	M+H	C16H21N3O3	46.9	45.9	-2.65246
195.137	4.9223	pos	8-Hydroxy-4,8-dimethyl-4E,9-decadienoic acid	LMFA01050373	Lipids and lipid-like molecules	M+H-H2O, M+H	C12H20O3	46.9	45.1	-2.76088
253.05	5.16283	neg	Chrysin	44046	Phenylpropanoids and polyketides	M-H	C15H10O4	46.9	44.5	-3.18304
480.307	7.33885	pos	PE(18:1(9Z)/0:0)	40778	Unclassified	M+H	C23H46NO7P	46.9	45	-2.56467
185.108	5.07628	pos	N-Methyl-1H-indole-3-propanamide	HMDB0032756	Organoheterocyclic compounds	M+H-H2O	C12H14N2O	46.9	46.2	2.65263
639.154	2.3598	neg	Tricetin 3'-rhamnosyl-(1->4)-rhamnoside	LMPK12110845	Lipids and lipid-like molecules	M+FA-H	C27H30O15	46.8	47	-4.16873
318.155	1.65047	pos	4-Methoxybenzyl glucoside	HMDB0041405	Organic oxygen compounds	M+H, M+NH4	C14H20O7	46.8	36.4	-1.01438
287.056	3.65823	neg	Eriodictyol	HMDB0005810	Phenylpropanoids and polyketides	M-H	C15H12O6	46.8	42.2	-1.80366
217.034	8.03032	pos	Acetyl citrate	HMDB0059808	Organic acids and derivatives	M+H-H2O	C8H10O8	46.8	42.7	-1.90054
425.377	7.33885	pos	Betulin	73566	Lipids and lipid-like molecules	M+H-H2O, M+H	C30H50O2	46.8	41.3	-2.60389
267.122	5.33945	pos	2,4,6-octatrienal	LMFA06000036	Lipids and lipid-like molecules	M+H-H2O, 2M+Na	C8H10O	46.8	38.8	-3.6251
469.185	4.93697	pos	Dukunolide D	90987	Unclassified	M+H	C26H28O8	46.8	43.5	-2.09818
328.248	4.12133	pos	16-L1-PhytoP	LMFA02030027	Lipids and lipid-like molecules	M+NH4	C18H30O4	46.8	38.7	-2.05793
203.179	8.48795	pos	alpha-curcumene	53385	Lipids and lipid-like molecules	M+H	C15H22	46.8	48.4	-2.31954
637.175	3.40205	pos	Multiflorin A	50315	Unclassified	M+H, M+Na, M+K, M+H-H2O	C29H32O16	46.7	38.6	-2.39935
585.231	3.5424	neg	[(1S,16R)-5,7-dihydroxy-8,8,10,12,16-pentamethyl-3-[1-(2-methyl-1,3-thiazol-4-yl)prop-1-en-2-yl]-9-oxo-17-oxa-4-azabicyclo[14.1.0]heptadec-4-en-11-yl]oxidanesulfonic acid	HMDB0127540	Organoheterocyclic compounds	M-H	C27H42N2O8S2	46.7	40.3	0.0615066
404.227	2.10243	pos	Sonchuionoside C	HMDB0035212	Lipids and lipid-like molecules	M+NH4, 2M+NH4	C19H30O8	46.7	40.9	-1.77844
96.9598	14.1854	neg	Sulfate	HMDB0001448	Homogeneous non-metal compounds	M-H	H2O4S	46.7	42.9	-3.48234
180.086	3.29772	pos	D-1-Deoxy-erythro-hexo-2,3-diulose	HMDB0029934	Organic oxygen compounds	M+H, M+NH4, M+H-H2O	C6H10O5	46.7	39.8	-2.33086
265.086	2.8059	pos	Cryptocaryone	LMPK12120411	Lipids and lipid-like molecules	M+H-H2O	C17H14O4	46.7	42.3	-0.77474
183.101	1.79812	pos	4-(Ethoxymethyl)-2-methoxyphenol	HMDB0037641	Benzenoids	M+H-H2O, M+H	C10H14O3	46.7	37.8	-2.52824
193.158	2.31877	pos	(E)-5,8-Megastigmadien-4-one	HMDB0034671	Organic oxygen compounds	M+H-H2O, M+H	C13H20O	46.7	46.3	-0.173881
391.174	3.56837	pos	(2S,4S,6S)-2-[2-(4-Hydroxy-3-meyhoxyphenyl)ethyl]tetrahydro-6-(4,5-dihydroxy-3-methoxyphenyl)-2H-pyran-4-ol	HMDB0030502	Phenylpropanoids and polyketides	M+H	C21H26O7	46.7	52.9	-3.23881
402.161	0.8395	pos	S-Adenosylhomocysteine	296	Nucleosides, nucleotides, and analogues	M+H, M+NH4	C14H20N6O5S	46.7	46.6	-2.8944
176.091	0.883167	pos	xi-2,3-Dihydro-3,5-dihydroxy-6-methyl-4H-pyran-4-one	HMDB0036380	Organoheterocyclic compounds	M+NH4	C7H10O4	46.7	42.1	-2.36512
195.101	2.28993	pos	Zingerone	71737	Benzenoids	M+H	C11H14O3	46.7	49.2	-3.26083
278.248	7.61833	pos	Obscuraminol A	LMSP01080035	Lipids and lipid-like molecules	M+H	C18H31NO	46.7	53	-0.908193
403.232	8.03032	pos	Acetyl tributyl citrate	89746	Organic acids and derivatives	M+H, 2M+NH4, M+K, M+NH4, M+Na	C20H34O8	46.6	36.2	-2.19732
373.221	3.03672	pos	Blumenol C glucoside	95146	Lipids and lipid-like molecules	M+H, 2M+H, M+Na	C19H32O7	46.6	36.8	-1.89933
135.03	0.60355	neg	Glyceraldehyde	HMDB0001051	Organic oxygen compounds	M-H, M+FA-H, 2M-H	C3H6O3	46.6	37.2	-3.21923
607.164	3.18172	pos	Kaempferol 5-methyl ether 3-galactoside-4'-glucoside	LMPK12112537	Lipids and lipid-like molecules	M+H-H2O	C28H32O16	46.6	44	-2.75629
613.158	0.8395	pos	Glutathione, oxidized	45	Unclassified	M+H, M+K	C20H32N6O12S2	46.6	39.1	-1.81928
209.03	0.632383	neg	Galactaric acid	4227	Organic oxygen compounds	M-H	C6H10O8	46.6	40.3	-0.491864
297.061	2.2153	neg	Benzoyl glucuronide (Benzoic acid)	HMDB0010324	Organic oxygen compounds	M-H	C13H14O8	46.6	45.6	-3.37232
477.102	3.22455	pos	Quercetagetin 3'-methyl ether 3-galactoside	LMPK12112888	Lipids and lipid-like molecules	M+H-H2O	C22H22O13	46.6	44.5	-1.54687
230.248	5.28095	pos	Xestoaminol C	53933	Unclassified	M+H	C14H31NO	46.6	39.9	-0.997318
289.071	3.64003	pos	3,4,2',4',6'-Pentahydroxychalcone	52074	Lipids and lipid-like molecules	M+H	C15H12O6	46.6	39.6	0.0830759
235.133	5.94485	pos	3alpha-Hydroxyoreadone	HMDB0036047	Organoheterocyclic compounds	M+H-H2O	C14H20O4	46.6	38.6	-0.430001
313.237	6.05642	pos	8-nonylenic acid	LMFA01030028	Lipids and lipid-like molecules	2M+H	C9H16O2	46.6	36	-1.39732
370.258	6.71205	pos	ent-11-epi-8-E2t-IsoP	LMFA03110203	Lipids and lipid-like molecules	M+NH4	C20H32O5	46.6	42.8	-2.53619
565.154	2.36158	pos	8-C-Glucopyranosylgenistein 6''-O-apioside	LMPK12050164	Lipids and lipid-like molecules	M+H, M+K	C26H28O14	46.5	35.6	-2.22507
651.19	2.80643	neg	Pinocembrin 7-O-neohesperidoside 6''-O-acetate	LMPK12140142	Lipids and lipid-like molecules	M+FA-H	C29H34O14	46.5	39.4	-4.83511
683.144	2.33113	neg	6-{[8-(5,7-dihydroxy-4-oxo-2-phenyl-3,4-dihydro-2H-1-benzopyran-3-yl)-7-hydroxy-2-(3-hydroxyphenyl)-4-oxo-3,4-dihydro-2H-1-benzopyran-5-yl]oxy}-3,4,5-trihydroxyoxane-2-carboxylic acid	HMDB0129235	Phenylpropanoids and polyketides	M-H2O-H	C36H30O15	46.5	45.9	4.44672
432.237	5.33945	pos	Clausarinol	HMDB0041407	Phenylpropanoids and polyketides	M+NH4	C24H30O6	46.5	35.2	-1.95734
310.092	1.62883	neg	Dopamine glucuronide	HMDB0010329	Organic oxygen compounds	M-H2O-H	C14H19NO8	46.5	43.7	-3.10526
651.2	1.39547	pos	12-(3,4-dihydroxyphenyl)-13-hydroxy-6-(4-hydroxy-3-methoxyphenyl)-8-{[3,4,5-trihydroxy-6-(hydroxymethyl)oxan-2-yl]oxy}-3,11-dioxatricyclo[8.4.0.0²,⁷]tetradeca-1,7,9-trien-4-one	HMDB0124847	Phenylpropanoids and polyketides	M+NH4, M+Na	C31H32O14	46.5	46.2	-0.299871
149.096	2.1891	pos	5-Hydroxy-p-mentha-6,8-dien-2-one	HMDB0037011	Lipids and lipid-like molecules	M+H-H2O	C10H14O2	46.5	39.8	-2.50045
162.076	0.646667	pos	N-Methylglutamic acid	44791	Unclassified	M+H	C6H11NO4	46.5	43.4	-3.02379
146.024	1.38002	neg	Noradrenochrome	HMDB0013030	Organoheterocyclic compounds	M-H2O-H	C8H7NO3	46.5	39	-2.80269
415.138	3.5077	pos	Podophyllotoxin (Podophyllum)	2039	Unclassified	M+H	C22H22O8	46.5	39.1	-1.01594
169.122	4.13617	pos	5E,9-decadienoic acid	LMFA01030211	Lipids and lipid-like molecules	M+H-H2O, M+H	C10H16O2	46.5	42.3	-3.32716
289.071	1.6725	neg	2-[(4-hydroxyphenyl)methyl]-2,3-dihydro-1-benzofuran-2,3,4,6-tetrol	HMDB0133544	Organoheterocyclic compounds	M-H	C15H14O6	46.5	43.7	-3.26634
209.153	6.77053	pos	4,5-Dihydrovomifoliol	HMDB0040615	Lipids and lipid-like molecules	M+H-H2O	C13H22O3	46.5	39.5	-1.41718
319.226	7.07053	pos	5(S),6(R)-DiHETE	3847	Unclassified	M+H-H2O	C20H32O4	46.5	43.1	-1.38259
193.097	0.956167	pos	1-Methoxy-1H-indole-3-carboxaldehyde	HMDB0040972	Organoheterocyclic compounds	M+NH4	C10H9NO2	46.5	44.2	-2.98967
309.205	5.98842	pos	2-nonynoic acid	LMFA01030504	Lipids and lipid-like molecules	2M+H	C9H14O2	46.5	37.6	-1.84534
315.195	7.47133	pos	7'-Carboxy-gamma-tocotrienol	HMDB0012851	Organoheterocyclic compounds	M+H-H2O	C20H28O4	46.5	44	-1.96999
505.096	2.73462	neg	Quercetin 3-O-(6''-acetyl-glucoside)	HMDB0029271	Phenylpropanoids and polyketides	M-H	C23H22O13	46.4	38.2	-4.73209
191.056	0.617883	neg	Quinic acid	3329	Organic oxygen compounds	M-H, 2M-H, M+FA-H	C7H12O6	46.4	36.5	-2.1066
540.243	2.61875	pos	DMG-MINO	LMPK07000009	Lipids and lipid-like molecules	M+H-H2O	C27H35N5O8	46.4	47.1	-4.45504
419.096	2.4046	pos	Juglanin	50255	Unclassified	M+H	C20H18O10	46.4	41.4	-2.01654
311.221	6.14378	neg	13(S)-HpODE	36036	Lipids and lipid-like molecules	M-H	C18H32O4	46.4	38.8	-4.23932
189.004	0.64705	neg	Oxalosuccinic acid	HMDB0003974	Organic acids and derivatives	M-H	C6H6O7	46.4	40.7	-1.8753
451.088	2.1891	pos	Myricetin 3'-xyloside	50855	Unclassified	M+H	C20H18O12	46.4	44.5	2.11244
311.185	5.19448	neg	(7Z)-14-hydroxy-10,13-dioxoheptadec-7-enoic acid	LMFA01050450	Lipids and lipid-like molecules	M-H	C17H28O5	46.4	38.1	-3.84271
253.216	4.53298	pos	7-hexadecynoic acid	35150	Lipids and lipid-like molecules	M+H-H2O, M+H	C16H28O2	46.4	36.4	-1.73568
203.179	4.08883	pos	Longifolenaldehyde	265087	Unclassified	M+H-H2O, M+H	C15H24O	46.4	41.7	-1.95363
534.182	1.14848	pos	O-6-deoxy-a-L-galactopyranosyl-(1->2)-O-b-D-galactopyranosyl-(1->4)-2-(acetylamino)-1,5-anhydro-2-deoxy-D-arabino-Hex-1-enitol	HMDB0002276	Organic oxygen compounds	M+Na	C20H33NO14	46.4	48.2	4.71596
209.081	3.79952	pos	3,4-dimethyl-5-carboxymethyl-2-furanpropanoic acid	LMFA01150048	Lipids and lipid-like molecules	M+H-H2O	C11H14O5	46.4	42.5	-1.36966
339.288	8.98893	pos	MG(18:1(9Z)/0:0/0:0)[rac]	4251	Unclassified	M+H-H2O, M+H	C21H40O4	46.4	47.3	-2.61917
387.252	8.00098	pos	(22E)-1α,3β-Dihydroxychola-5,16,22-trien-24-oic Acid	42921	Unclassified	M+H	C24H34O4	46.4	43	-2.69734
362.233	6.2184	pos	11-Dehydrocorticosterone	HMDB0004029	Lipids and lipid-like molecules	M+NH4	C21H28O4	46.4	38.2	0.982245
300.289	6.39957	pos	Sphingosine	392	Organic nitrogen compounds	M+H	C18H37NO2	46.4	45.3	-1.83815
345.3	4.90647	pos	Phytophthora mating hormone alpha1	53582	Unclassified	M+H	C20H40O4	46.4	42.7	-0.823312
299.055	5.31682	neg	Diosmetin	44398	Phenylpropanoids and polyketides	M-H	C16H12O6	46.4	39.4	-3.15122
411.361	8.48795	pos	Delta 8,14 -Sterol	HMDB0006928	Lipids and lipid-like molecules	M+H-H2O, M+H	C29H46O	46.3	35.5	-2.78091
467.117	1.76845	pos	3,4,5,2',4',6'-Hexahydroxychalcone 2'-glucoside	52082	Unclassified	M+H, 2M+H	C21H22O12	46.3	39.7	-3.61554
401.159	4.53298	pos	Niveusin C	HMDB0034474	Lipids and lipid-like molecules	M+Na	C20H26O7	46.3	40.4	4.11744
313.115	0.60355	neg	Pentostatin	HMDB0014692	Organoheterocyclic compounds	M+FA-H	C11H16N4O4	46.3	40.6	0.0424278
433.149	1.92945	pos	Auriculoside	LMPK12020249	Lipids and lipid-like molecules	M+H-H2O	C22H26O10	46.3	41.6	-0.850903
446.253	5.90625	pos	Austalide L	HMDB0030158	Phenylpropanoids and polyketides	M+NH4	C25H32O6	46.3	40	-2.46217
424.125	1.49947	pos	3,4,5-trihydroxy-6-[4-hydroxy-3-(phenoxycarbonyl)phenoxy]oxane-2-carboxylic acid	HMDB0135173	Phenylpropanoids and polyketides	M+NH4	C19H18O10	46.3	37	1.78292
301.071	3.26788	pos	Luteolin 7-methyl ether	HMDB0037339	Phenylpropanoids and polyketides	M+H	C16H12O6	46.3	44.4	-0.38049
251.127	6.05642	pos	2-hydroxy-3-[4-hydroxy-3-(3-methylbut-2-en-1-yl)phenyl]propanoic acid	HMDB0133182	Phenylpropanoids and polyketides	M+H	C14H18O4	46.3	40.7	-1.65039
333.06	2.99427	neg	3,5,7-trihydroxy-2-(1-hydroxy-3-methoxy-4-oxocyclohex-2-en-1-yl)-4H-chromen-4-one	HMDB0126513	Organoheterocyclic compounds	M-H	C16H14O8	46.3	49.2	-3.79538
488.372	7.44268	pos	Ganoderiol B	HMDB0035327	Lipids and lipid-like molecules	M+NH4	C30H46O4	46.3	46.3	-2.56908
104.035	0.588717	neg	L-Serine	HMDB0000187	Organic acids and derivatives	M-H	C3H7NO3	46.3	36.2	-3.15456
334.222	4.105	pos	(S)-alpha-Terpinyl glucoside	HMDB0029856	Organic oxygen compounds	M+NH4	C16H28O6	46.3	36.7	-1.86636
345.154	4.43398	pos	8-Epiiridotrial glucoside	41168	Unclassified	M+H	C16H24O8	46.3	43.5	-1.96158
233.117	4.78013	pos	3,4-Dihydro-6-hydroxy-2,5,7,8-tetramethyl-2H-1-benzopyran-2-carboxylic acid	HMDB0038804	Organoheterocyclic compounds	M+H-H2O	C14H18O4	46.3	40.6	-0.877536
153.127	5.84442	pos	Linalool oxide (trans-pyranoid)	HMDB0031440	Organoheterocyclic compounds	M+H-H2O	C10H18O2	46.3	39.6	-3.03479
773.212	1.72412	pos	Quercetin 3-rhamnosyl-(1->6)-glucosyl-(1->6)-galactoside	LMPK12112240	Lipids and lipid-like molecules	M+H, M+Na	C33H40O21	46.2	35.5	-1.42485
683.144	2.70562	neg	3,4,5-trihydroxy-6-{[5-hydroxy-2-(4-hydroxyphenyl)-7-methoxy-4-oxo-8-[3,4,5-trihydroxy-6-(hydroxymethyl)oxan-2-yl]-4H-chromen-6-yl]oxy}oxane-2-carboxylic acid	HMDB0127143	Phenylpropanoids and polyketides	M+FA-H	C28H30O17	46.2	38.3	-4.44483
304.299	6.47638	pos	1-hexadecylpyridinium	34547	Unclassified	M+H	C21H37N	46.2	36	-1.67199
280.263	8.2098	pos	6-[3]-ladderane-1-hexanol	LMFA05000065	Lipids and lipid-like molecules	M+H, M+NH4, M+H-H2O	C18H30O	46.2	32.8	-0.816459
137.059	1.09948	pos	Propyl 2-furoate	HMDB0037724	Organoheterocyclic compounds	M+H-H2O	C8H10O3	46.2	38.8	-3.27973
192.138	8.67645	pos	N-Ethyl-N-Methylcathinone	85091	Unclassified	M+H	C12H17NO	46.2	41.9	-2.99482
151.111	2.82023	pos	Carvacrol	41096	Lipids and lipid-like molecules	M+H	C10H14O	46.2	41.4	-3.00484
281.066	2.44647	neg	4-{hydroxy[(3,4,5,6-tetrahydroxyoxan-2-yl)methoxy]methylidene}cyclohexa-2,5-dien-1-one	HMDB0125177	Organic oxygen compounds	M-H2O-H	C13H16O8	46.2	49	-2.84807
473.361	6.50538	pos	Maslinic Acid	44861	Lipids and lipid-like molecules	M+H	C30H48O4	46.2	47.1	-3.14621
618.425	6.90837	pos	Retinoic acid	2277	Lipids and lipid-like molecules	M+H, 2M+NH4	C20H28O2	46.2	44.9	-2.2925
365.268	7.19018	pos	Ciprostene	45626	Unclassified	M+H	C22H36O4	46.2	41.2	-2.45943
307.205	5.38245	pos	7,10,13,16-Docosatetraynoic acid	LMFA01030682	Lipids and lipid-like molecules	M+H-H2O	C22H28O2	46.2	42.1	-1.80509
415.223	6.92353	pos	CPA(16:0/0:0)	HMDB0007003	Lipids and lipid-like molecules	M+Na	C19H37O6P	46.2	47.3	2.67404
319.081	2.60462	neg	3-p-Coumaroyl-1,5-quinolactone	HMDB0029292	Phenylpropanoids and polyketides	M-H	C16H16O7	46.2	49.9	-4.15185
309.242	8.2673	pos	methyl 9,10-epoxy-12,15-octadecadienoate	LMFA01070012	Lipids and lipid-like molecules	M+H	C19H32O3	46.2	46.3	-1.91707
282.097	0.897667	pos	beta-D-Glucopyranosyl anthranilate	HMDB0041517	Organic oxygen compounds	M+H-H2O	C13H17NO7	46.2	39.3	-0.442535
723.19	3.74507	neg	Kaempferol 3-(2''-p-coumaryl-rhamnoside)-7-rhamnoside	LMPK12111902	Lipids and lipid-like molecules	M-H	C36H36O16	46.1	35.5	-3.72567
629.221	3.51323	neg	[(16R)-5,7-dihydroxy-8,8,12,16-tetramethyl-3-[1-(2-methyl-1,3-thiazol-4-yl)prop-1-en-2-yl]-10-methylidene-9-oxo-17-oxa-4-azabicyclo[14.1.0]heptadec-4-en-11-yl]oxidanesulfonic acid	HMDB0127601	Organoheterocyclic compounds	M+FA-H	C27H40N2O8S2	46.1	41.5	0.242352
627.156	1.73895	pos	Hypoletin 8-gentiobioside	HMDB0038824	Phenylpropanoids and polyketides	M+H	C27H30O17	46.1	38.3	-0.095759
219.101	3.21022	pos	Carboxy-ibuprofen	HMDB0060564	Phenylpropanoids and polyketides	M+H-H2O, M+H	C13H16O4	46.1	37.9	-1.7773
137.132	4.21772	pos	beta-Phellandrene	91251	Lipids and lipid-like molecules	M+H, M+NH4	C10H16	46.1	39.3	-4.45244
354.336	8.93277	pos	Docosadienoate (22:2n6)	HMDB0061714	Lipids and lipid-like molecules	M+NH4	C22H40O2	46.1	42.1	-1.53384
422.144	1.82795	pos	Cassiaside	HMDB0033913	Organoheterocyclic compounds	M+NH4	C20H20O9	46.1	38.7	-1.09438
342.139	0.868667	pos	Lactosamine	HMDB0006591	Lipids and lipid-like molecules	M+H	C12H23NO10	46.1	35.9	-1.56021
301.092	1.48413	pos	(3,4,5,6-tetrahydroxyoxan-2-yl)methyl 4-hydroxybenzoate	HMDB0125107	Unclassified	M+H, M+Na, M+NH4	C13H16O8	46.1	36.1	0.166035
339.071	1.6725	neg	AESCULIN	43929	Phenylpropanoids and polyketides	M-H	C15H16O9	46.1	43.3	-3.42679
449.144	3.91818	pos	Agnuside	HMDB0036561	Lipids and lipid-like molecules	M+H-H2O	C22H26O11	46.1	39.8	-0.212782
161.096	5.4256	pos	1-(4-hydroxyphenyl)pentan-3-one	HMDB0132981	Benzenoids	M+H-H2O	C11H14O2	46.1	39.7	-2.65425
165.127	5.48493	pos	5-Phenyl-1-pentanol	HMDB0031624	Lipids and lipid-like molecules	M+H-H2O, M+H	C11H16O	46.1	36.6	-2.8191
193.158	2.83457	pos	2,4,5,7alpha-Tetrahydro-1,4,4,7a-tetramethyl-1H-inden-2-ol	HMDB0036684	Organic oxygen compounds	M+H	C13H20O	46.1	47.2	-2.6395
379.284	7.08553	pos	3-(2-Heptenyloxy)-2-hydroxypropyl undecanoate	HMDB0034031	Lipids and lipid-like molecules	M+Na	C21H40O4	46.1	42.3	4.95692
308.164	6.56438	pos	Simulenoline	HMDB0031997	Organoheterocyclic compounds	M+H-H2O	C20H23NO3	46.1	41.5	-2.04048
375.215	5.7511	pos	Pregna-1,4-diene-3,11-dione, 17a,20b,21-trihydroxy-6a-methyl-	1237	Unclassified	M+H, M+Na	C22H30O5	46.1	40.2	-3.06077
621.18	3.13888	pos	Vitexin 2''-O-rhamnoside-4'''-acetate	LMPK12110226	Lipids and lipid-like molecules	M+Na, M+K, M+H	C29H32O15	46	33.2	-2.07732
595.164	2.70523	pos	Kaempferol 3-rhamnosyl-(1->2)-galactoside	50084	Unclassified	M+H, M+Na	C27H30O15	46	33.4	-2.27953
727.208	2.20343	pos	Kaempferol 3-xylosyl-(1->3)-rhamnosyl-(1->6)-galactoside	50328	Unclassified	M+H	C32H38O19	46	45.4	-0.627374
228.195	4.86013	pos	4-Tridecynoic acid	74254	Lipids and lipid-like molecules	M+NH4, 2M+K, M+H, M+H-H2O	C13H22O2	46	34.4	-2.67643
409.16	1.90012	pos	Melatonin glucuronide	HMDB0060830	Nucleosides, nucleotides, and analogues	M+H	C19H24N2O8	46	34.8	-2.36539
291.195	4.9223	pos	o-Cymene	263508	Unclassified	M+H, 2M+Na	C10H14	46	39.1	-2.36168
478.292	6.56438	pos	LysoPE(0:0/18:2(9Z,12Z))	HMDB0011477	Lipids and lipid-like molecules	M+H, M+Na	C23H44NO7P	46	34.1	-2.39413
311.221	4.59882	pos	9S,11R,15S-trihydroxy-2,3-dinor-13E-prostaenoic acid-cyclo[8S,12R]	LMFA03010154	Lipids and lipid-like molecules	M+H-H2O, M+K	C18H32O5	46	35.2	-2.60279
352.32	8.38647	pos	Aplidiasphingosine	LMSP01080016	Lipids and lipid-like molecules	M+H-H2O	C22H43NO3	46	40.8	-1.77952
151.122	7.97148	pos	2,5-Diethyl-3-methylpyrazine	91288	Organoheterocyclic compounds	M+H	C9H14N2	46	39	-4.00197
325.112	4.232	pos	2-Hydroxyadipic acid	HMDB0000321	Lipids and lipid-like molecules	2M+H, 2M+NH4, M+H-H2O, M+H	C6H10O5	46	32.9	-1.86318
348.07	0.8395	pos	Adenosine 3'-monophosphate	63401	Unclassified	M+H	C10H14N5O7P	46	34.2	-1.57858
153.127	3.34255	pos	α-Pinene-oxide	41078	Unclassified	M+H	C10H16O	46	42	-2.94411
323.257	3.97768	pos	11-deoxy-PGF1β	36141	Unclassified	M+H-H2O	C20H36O4	46	45	-1.86632
309.118	2.77707	pos	Neohesperidose	HMDB0029523	Organic oxygen compounds	M+H-H2O	C12H22O10	46	38.9	0.374912
301.216	6.11457	pos	Dehydroabietic acid	41263	Lipids and lipid-like molecules	M+H-H2O, M+H	C20H28O2	46	35	0.24172
267.133	1.75362	pos	Phenylalanyl-Threonine	HMDB0029005	Organic acids and derivatives	M+H	C13H18N2O4	46	37.8	-2.11511
313.237	4.9818	pos	8R,11S-DiHODE	LMFA02000064	Lipids and lipid-like molecules	M+H	C18H32O4	46	36.1	-2.11162
321.18	3.74135	pos	Scopolamine	HMDB0003573	Organic acids and derivatives	M+NH4	C17H21NO4	46	41.9	-1.41478
297.097	1.6203	pos	gamma-L-Glutamyl-L-pipecolic acid	HMDB0038614	Organic acids and derivatives	M+NH4, M+K	C11H18N2O5	46	48.7	-4.85552
437.107	1.6353	pos	6-{[3-(6,7-dimethoxy-2H-1,3-benzodioxol-5-yl)prop-2-en-1-yl]oxy}-3,4,5-trihydroxyoxane-2-carboxylic acid	HMDB0128687	Lipids and lipid-like molecules	M+Na	C18H22O11	46	54.8	4.0746
261.221	10.5877	pos	Calendic acid	HMDB0030962	Lipids and lipid-like molecules	M+H-H2O	C18H30O2	46	40.1	-1.61385
277.143	7.36788	neg	α-CEHC	44825	Unclassified	M-H	C16H22O4	46	47.5	-3.75803
461.361	8.81943	pos	(20S)-14α,20,25-trihydroxy-26,27-dimethylvitamin D3 / (20S)-1α,20,25-trihydroxy-26,27-dimethylcholecalciferol	42366	Unclassified	M+H	C29H48O4	46	44.4	-3.50199
457.366	8.48795	pos	(+)-Ursolic acid	53789	Unclassified	M+H, 2M+H	C30H48O3	46	34.8	-3.07244
822.338	2.04462	pos	Benzyl O-[arabinofuranosyl-(1->6)-glucoside]	HMDB0041514	Organooxygen compounds	2M+NH4	C18H26O10	45.9	40.3	-1.13644
270.279	8.81943	pos	C17 Sphinganine	LMSP01040003	Lipids and lipid-like molecules	M+H-H2O	C17H37NO2	45.9	36.9	-1.43997
510.354	7.664	pos	1-heptadecanoyl-sn-glycero-3-phosphocholine	24068	Lipids and lipid-like molecules	M+H, M+Na	C25H52NO7P	45.9	33.7	-2.79868
293.08	2.57592	pos	6,11-Dihydroxy-2,2-dimethylpyrano[3,2-c]xanthen-7(2H)-one	HMDB0040357	Organoheterocyclic compounds	M+H-H2O	C18H14O5	45.9	46	-1.13526
269.103	1.70183	neg	Dhelwangin	HMDB0030703	Organic oxygen compounds	M+FA-H	C12H16O4	45.9	42.6	-2.29557
247.132	3.64003	pos	PPOH	63087	Unclassified	M+H	C15H18O3	45.9	47.3	-1.68513
579.291	6.74138	pos	PI(P-16:0/0:0)	LMGP06070003	Lipids and lipid-like molecules	M+Na	C25H49O11P	45.9	40.8	0.32241
411.143	4.71465	pos	Lactupicrin	HMDB0035828	Lipids and lipid-like molecules	M+H	C23H22O7	45.9	40	-1.92303
651.243	6.44622	pos	7-Acetylbaccatin III	73547	Unclassified	M+Na	C33H40O12	45.9	54.6	3.28763
435.128	2.67625	pos	Isookaninrhamnoside	52583	Unclassified	M+H-H2O, M+H	C21H22O10	45.8	31	-0.508163
183.086	0.632183	pos	Galactitol	HMDB0000107	Organic oxygen compounds	M+H-H2O, M+H	C6H14O6	45.8	36.3	-2.90186
599.196	2.60442	pos	Phloretin 3',5'-Di-C-glucoside	52318	Unclassified	M+H	C27H34O15	45.8	38.8	-1.93891
347.148	2.69073	pos	Alectrol	HMDB0041372	Organoheterocyclic compounds	M+H-H2O, M+H	C19H22O6	45.8	33.2	0.114763
757.217	1.90012	pos	Quercetin 3-glucosyl-(1->2)-rhamnoside-7-rhamnoside	50624	Unclassified	M+H	C33H40O20	45.8	38.1	-1.54239
279.232	6.9387	pos	9(R)-HODE	45660	Unclassified	M+H-H2O	C18H32O3	45.8	30.2	-0.608545
695.144	2.54712	neg	Quercetin 3-(6''-malonylneohesperidoside)	LMPK12110570	Lipids and lipid-like molecules	M-H	C30H32O19	45.8	41.3	-3.73596
520.266	6.00325	pos	PS(16:0/0:0)	LMGP03050002	Lipids and lipid-like molecules	M+Na	C22H44NO9P	45.8	35.4	2.43066
347.149	2.08793	pos	(7R*,8R*)-3-Methoxy-3',4,7,9,9'-pentahydroxy-8,4'-oxyneolignan	HMDB0040324	Lignans, neolignans and related compounds	M+H-H2O	C19H24O7	45.8	36.2	-0.72318
408.186	1.18115	pos	Todatriol glucoside	HMDB0037260	Lipids and lipid-like molecules	M+NH4, M+K	C17H26O10	45.8	38.2	-2.29994
231.101	3.6257	pos	Citreovirenone	HMDB0033515	Benzenoids	M+H-H2O, M+Na	C14H16O4	45.8	43.1	-1.13119
453.139	1.43947	pos	Epicatechin 3-O-beta-D-allopyranoside	47263	Unclassified	M+H, M+NH4	C21H24O11	45.8	32.8	-1.40105
309.206	6.29127	neg	9(S)-HpOTrE	36025	Unclassified	M-H	C18H30O4	45.8	39.8	-4.6155
291.268	4.08883	pos	sclareol	53595	Lipids and lipid-like molecules	M+H-H2O	C20H36O2	45.8	37.4	-1.35843
406.207	2.86323	pos	Tuberonic acid glucoside	LMFA13010032	Lipids and lipid-like molecules	M+NH4	C18H28O9	45.8	38.9	0.524717
227.175	13.8974	pos	1,8-Diazacyclotetradecane-2,9-dione	66151	Unclassified	M+H	C12H22N2O2	45.8	40.6	-2.49558
469.33	7.16103	pos	16beta-16-Hydroxy-3-oxo-1,12-oleanadien-28-oic acid	95185	Lipids and lipid-like molecules	M+H	C30H44O4	45.8	43.9	-2.77093
253.179	6.33757	pos	Epioxylubimin	HMDB0035613	Lipids and lipid-like molecules	M+H	C15H24O3	45.8	37.5	-1.5438
316.284	7.16103	pos	17-oxo-octadecanoic acid	LMFA02000261	Lipids and lipid-like molecules	M+NH4	C18H34O3	45.8	47.8	-1.77614
238.037	0.7485	pos	S-Cysteinosuccinic acid	HMDB0029418	Organic acids and derivatives	M+H	C7H11NO6S	45.8	46.4	-3.03569
595.164	2.31877	pos	5,3',4'-Trihydroxy-7-methoxy-4-phenylcoumarin 5-O-xylosyl-(1->6)-glucoside	LMPK12100044	Lipids and lipid-like molecules	M+H	C27H30O15	45.7	32.7	-2.56428
277.216	6.4619	pos	17-hydroxy-linolenic acid	LMFA02000239	Lipids and lipid-like molecules	M+H-H2O, M+K	C18H30O3	45.7	31.2	-1.50261
361.091	2.1461	pos	3-(4-hydroxy-3,5-dimethoxyphenyl)-1-(2,4,6-trihydroxy-3-methoxyphenyl)propane-1,2-dione	HMDB0128848	Phenylpropanoids and polyketides	M+H, M+NH4, M+H-H2O	C18H18O9	45.7	38.3	-1.29955
653.133	2.34547	neg	Kaempferol 3-rhamnoside 7-galacturonide	HMDB0039320	Phenylpropanoids and polyketides	M+FA-H	C27H28O16	45.7	41.1	-4.25732
443.081	1.6	neg	6-[3-(6,7-dimethoxy-2H-1,3-benzodioxol-5-yl)oxirane-2-carbonyloxy]-3,4,5-trihydroxyoxane-2-carboxylic acid	HMDB0128722	Organic oxygen compounds	M-H	C18H20O13	45.7	43.7	-4.55452
425.377	7.13052	pos	Lupenone	71486	Unclassified	M+H-H2O, M+H	C30H48O	45.7	35.7	-2.59277
289.032	0.690217	neg	D-Sedoheptulose 7-phosphate	HMDB0001068	Organic oxygen compounds	M-H	C7H15O10P	45.7	38.1	-2.47704
281.066	2.64778	neg	3,4,5-trihydroxy-6-(3-methoxyphenoxy)oxane-2-carboxylic acid	HMDB0135642	Organic oxygen compounds	M-H2O-H	C13H16O8	45.7	42.7	-2.7397
163.111	2.1891	pos	Jasmolone	HMDB0030039	Organic oxygen compounds	M+H-H2O	C11H16O2	45.7	37.6	-2.63386
552.228	2.1171	pos	SIMMONDSIN-2'-FERULATE	85007	Unclassified	M+H-H2O, M+H	C26H33NO12	45.7	45.3	-2.58168
407.169	3.38705	pos	Taraxinic acid glucosyl ester	HMDB0035249	Lipids and lipid-like molecules	M+H-H2O	C21H28O9	45.7	54.5	-1.74575
389.203	1.66562	pos	L-argininium(1+)	HMDB0062762	Organic acids and derivatives	2M+K	C6H15N4O2+	45.7	41.2	1.70228
364.247	6.62455	pos	Cardiopetalidine	67102	Unclassified	M+H-H2O, M+Na, M+H	C21H33NO4	45.7	31.4	-0.837297
167.07	1.13215	pos	Apocynin	69025	Unclassified	M+H	C9H10O3	45.7	34.7	-1.5736
203.179	3.38705	pos	Epishyobunone	HMDB0035306	Lipids and lipid-like molecules	M+H-H2O	C15H24O	45.7	41.9	-1.2142
213.112	1.88578	pos	(2S,4R,5S)-Muscarine	HMDB0029936	Organic oxygen compounds	M+K	C9H20NO2+	45.7	44.3	-4.90731
241.144	5.50448	neg	Aleprylic acid	LMFA01030189	Lipids and lipid-like molecules	M+FA-H	C12H20O2	45.7	35.8	-3.45066
511.285	4.79663	pos	2-deoxyecdysone 22-phosphate	LMST01010183	Lipids and lipid-like molecules	M+H-H2O	C27H45O8P	45.7	50.6	4.93202
577.133	2.26127	pos	Proanthocyanidin A2	68190	Phenylpropanoids and polyketides	M+H-H2O, M+H	C30H24O12	45.6	38.7	-0.912634
406.207	2.71973	pos	7-Epi-12-hydroxyjasmonic acid glucoside	HMDB0040706	Lipids and lipid-like molecules	M+NH4, M+Na	C18H28O9	45.6	32.3	-1.65623
607.164	3.35738	pos	Isoscoparin 2''-O-glucoside	LMPK12110747	Lipids and lipid-like molecules	M+H-H2O	C28H32O16	45.6	35.2	-2.81809
386.253	5.18928	pos	6,15-Diketo,13,14-dihydro-PGF1a	HMDB0001979	Lipids and lipid-like molecules	M+NH4, M+Na, M+K, M+H	C20H32O6	45.6	31.5	-2.28995
133.066	3.64373	neg	3-(5-Methyl-2-furanyl)butanal	HMDB0036169	Organoheterocyclic compounds	M-H2O-H	C9H12O2	45.6	35.3	-2.40598
325.113	0.8792	neg	1-O-alpha-D-Glucopyranosyl-D-mannitol	HMDB0029911	Lipids and lipid-like molecules	M-H2O-H	C12H24O11	45.6	37.7	-3.59198
116.07	0.617683	pos	L-2-Amino-5-hydroxypentanoic acid	HMDB0031658	Organic acids and derivatives	M+H-H2O, M+H	C5H11NO3	45.6	37	-3.85003
407.144	2.4046	pos	5-((2-hydroxy-2-methylpropoxy)carbonyl)-2-(hydroxymethyl)-6-methyl-4-(2-nitrophenyl)-1,4-dihydropyridine-3-carboxylic acid	1557	Unclassified	M+H	C19H22N2O8	45.6	43.4	-1.9882
216.087	1.10235	neg	N-butanoyl-lhomoserine lactone	LMFA08030002	Lipids and lipid-like molecules	M+FA-H	C8H13NO3	45.6	35.3	-1.9303
323.221	7.27902	pos	Decylubiquinone	70945	Unclassified	M+H-H2O, M+Na, M+K, M+H	C19H30O4	45.6	42.9	-0.952805
450.139	1.82795	pos	Pemetrexed	HMDB0014780	Organic acids and derivatives	M+Na	C20H21N5O6	45.6	33.7	0.684658
237.111	2.7914	pos	DIHYDRO-β-TUBAIC ACID	44213	Unclassified	M+H	C13H16O4	45.6	47.3	-4.29119
311.294	4.7638	pos	3R-hydroxy-eicosanoic acid	35610	Unclassified	M+H-H2O, M+H	C20H40O3	45.6	37.1	-1.24504
150.127	13.8539	pos	2,6-Diethylaniline	HMDB0032782	Benzenoids	M+H	C10H15N	45.6	37.4	-3.8945
283.169	9.35475	pos	2-Methoxyestrone	HMDB0000010	Lipids and lipid-like molecules	M+H-H2O	C19H24O3	45.6	39.1	-0.620169
278.042	1.08315	pos	2-{[(3,5-dimethoxyphenyl)(hydroxy)methylidene]amino}acetic acid	HMDB0131468	Benzenoids	M+K	C11H13NO5	45.6	43.2	-2.14404
346.149	1.76845	pos	Ethylvanillin glucoside	HMDB0037682	Organic oxygen compounds	M+NH4, M+Na	C15H20O8	45.5	32	-1.14945
111.009	0.835533	neg	Glutaconic acid	HMDB0000620	Organic acids and derivatives	M-H2O-H, M-H	C5H6O4	45.5	31.1	-1.56651
315.107	3.18172	pos	2-O-Acetylarbutin	HMDB0040720	Organic oxygen compounds	M+H-H2O, M+H	C14H18O8	45.5	36.8	-0.719643
115.003	0.64705	neg	Fumaric acid	3242	Organic acids and derivatives	M-H, M+FA-H	C4H4O4	45.5	36	-3.62716
144.08	2.00128	pos	quinaldine	96204	Organoheterocyclic compounds	M+H, M+NH4	C10H9N	45.5	34.7	-4.04292
283.169	6.26223	pos	1,3,5(10)-estratrien-17-one-3,7,8-triol	LMST02010018	Lipids and lipid-like molecules	M+H-H2O, M+H, M+Na, M+K	C19H24O3	45.5	29.6	-0.322157
213.149	4.4897	neg	12-hydroxy-10-dodecenoic acid	LMFA01050168	Lipids and lipid-like molecules	M-H	C12H22O3	45.5	30.8	-2.12205
326.087	1.38002	neg	Acetaminophen glucuronide	HMDB0010316	Organic oxygen compounds	M-H, 2M-H	C14H17NO8	45.5	35.7	-3.77496
119.05	2.59012	neg	1-(2-Furyl)butan-3-one	HMDB0032290	Organoheterocyclic compounds	M-H2O-H	C8H10O2	45.5	33.6	-3.19675
379.102	1.78328	pos	5,8-dihydroxy-2-(1-hydroxy-3-methoxy-4-oxocyclohex-2-en-1-yl)-3,7-dimethoxy-4H-chromen-4-one	HMDB0129294	Organoheterocyclic compounds	M+H, M+NH4	C18H18O9	45.5	35	-0.932181
333.191	2.36158	pos	(1S,2R,4R,8S)-p-Menthane-2,8,9-triol 2-glucoside	HMDB0039977	Lipids and lipid-like molecules	M+H-H2O	C16H30O8	45.5	31.4	-0.319562
379.284	8.2098	pos	10-F2-dihomo-IsoP	LMFA03110168	Lipids and lipid-like molecules	M+H-H2O	C23H40O5	45.5	41.1	-1.76525
317.087	0.922533	neg	Arbutin	43989	Organic oxygen compounds	M-H, M+FA-H	C12H16O7	45.5	36.4	-1.86597
512.333	5.7206	pos	PS(O-18:0/0:0)	LMGP03060002	Lipids and lipid-like molecules	M+H	C24H50NO8P	45.5	34	-4.1804
419.096	2.00128	pos	2-hydroxy-2-(2-hydroxy-4-methoxyphenyl)acetic acid	HMDB0137136	Benzenoids	2M+Na	C9H10O5	45.5	33.4	3.36316
550.386	8.2963	pos	1-O-(cis-9-Octadecenyl)-2-O-acetyl-sn-glycero-3-phosphocholine	43412	Unclassified	M+H	C28H56NO7P	45.5	39.9	-2.15231
646.379	5.63877	pos	Hydroxyhomodestruxin B	HMDB0039897	Organic acids and derivatives	M+Na	C31H53N5O8	45.5	37.4	1.05321
439.356	8.45862	pos	Ganoderol A	HMDB0035728	Lipids and lipid-like molecules	M+H-H2O, M+H	C30H46O2	45.4	31	-2.45173
699.139	2.77778	neg	6-{[8-(5,7-dihydroxy-4-oxo-2-phenyl-3,4-dihydro-2H-1-benzopyran-3-yl)-2-(3,4-dihydroxyphenyl)-7-hydroxy-4-oxo-3,4-dihydro-2H-1-benzopyran-5-yl]oxy}-3,4,5-trihydroxyoxane-2-carboxylic acid	HMDB0129227	Phenylpropanoids and polyketides	M-H2O-H	C36H30O16	45.4	42.3	4.61523
518.323	6.11457	pos	LysoPC(18:3(6Z,9Z,12Z))	61697	Lipids and lipid-like molecules	M+H	C26H48NO7P	45.4	30.9	-2.59534
331.154	2.28993	pos	3-hydroxy-5,9,17-trioxo-4,5:9,10-disecoandrosta-1(10),2-dien-4-oate	LMST02020063	Lipids and lipid-like molecules	M+H-H2O, M+NH4	C19H24O6	45.4	35.5	-0.971189
478.292	6.72672	pos	LysoPE(18:2(9Z,12Z)/0:0)	62292	Lipids and lipid-like molecules	M+H	C23H44NO7P	45.4	31.7	-2.52198
435.25	7.529	pos	LPA(18:2(9Z,12Z)/0:0)	59312	Lipids and lipid-like molecules	M+H	C21H39O7P	45.4	39.2	-2.47614
309.206	4.43398	pos	2,3-dinor-PGE1	36216	Unclassified	M+H-H2O, M+H	C18H30O5	45.4	35.5	-1.57876
412.32	6.24757	pos	BENZETHONIUM	43587	Unclassified	M+H	C27H41NO2	45.4	43.8	-2.47187
356.097	1.0117	neg	HMBOA-Glc	HMDB0037263	Organoheterocyclic compounds	M-H	C15H19NO9	45.4	38	-4.41492
395.33	7.29385	pos	(3beta,22E,24R)-Ergosta-4,6,8(14),22-tetraen-3-ol	95483	Lipids and lipid-like molecules	M+H	C28H42O	45.4	35.8	-1.76777
679.185	2.2008	neg	Isocaviunin 7-O-gentiobioside	LMPK12050438	Lipids and lipid-like molecules	M-H2O-H, M-H	C31H38O18	45.3	33.3	-4.01219
489.102	3.02343	neg	Kaempferol 3-(6-acetylgalactoside)	HMDB0035466	Phenylpropanoids and polyketides	M-H	C23H22O12	45.3	35.5	-4.78353
591.149	1.69445	pos	Viscutin 2	LMPK12020266	Lipids and lipid-like molecules	M+Na	C29H28O12	45.3	39.1	2.14188
291.195	6.1894	pos	Corchorifatty acid D	89110	Lipids and lipid-like molecules	M+H-H2O, 2M+Na, M+Na, M+H, M+K	C18H28O4	45.3	29.9	-1.14288
371.097	1.542	neg	1-O-p-Coumaroyl-beta-D-glucose	HMDB0036936	Phenylpropanoids and polyketides	M-H, M+FA-H	C15H18O8	45.3	32.9	-3.52547
665.169	3.35525	neg	5,2',4'-Trihydroxy-3,7,5'-trimethoxyflavone 2'-galactosyl-(1->4)-glucoside	LMPK12112737	Lipids and lipid-like molecules	M-H2O-H	C30H36O18	45.3	46.7	-4.27987
475.122	3.35738	pos	Quercetin 3,3'-dimethyl ether 7-glucoside	LMPK12112734	Lipids and lipid-like molecules	M+H-H2O	C23H24O12	45.3	34.4	-2.1824
348.274	4.38565	pos	12,13,15-trihydroxy-9E-octadecenoic acid	LMFA01050555	Lipids and lipid-like molecules	M+NH4, 2M+K, M+Na, M+K, M+H-H2O	C18H34O5	45.3	30.4	-1.73837
334.149	1.46897	pos	Vanilloloside	HMDB0032013	Organic oxygen compounds	M+H-H2O, M+NH4	C14H20O8	45.3	29	0.771491
357.133	3.5227	pos	3-(2-hydroxy-4-methoxyphenyl)prop-2-enal	HMDB0135649	Benzenoids	2M+H	C10H10O3	45.3	30.6	-1.62204
390.156	1.76845	pos	GEMIFLOXACIN	44180	Unclassified	M+H	C18H20FN5O4	45.3	37.7	-3.956
417.239	7.7255	pos	LysoPA(0:0/18:2(9Z,12Z))	HMDB0007852	Lipids and lipid-like molecules	M+H-H2O	C21H39O7P	45.3	39.8	-3.35936
377.207	5.63877	pos	N-[2-(3,4-dimethoxyphenyl)ethyl]-3-(3-hydroxy-4-methoxyphenyl)propanimidic acid	HMDB0135480	Benzenoids	M+NH4	C20H25NO5	45.3	30.8	-1.59706
441.166	2.21777	pos	2-amino-4-({2-[(1-carboxy-1-hydroxy-2-methylpropan-2-yl)sulfanyl]-1-[(carboxymethyl)-C-hydroxycarbonimidoyl]ethyl}-C-hydroxycarbonimidoyl)butanoic acid	HMDB0128932	Organic acids and derivatives	M+NH4	C15H25N3O9S	45.3	37.5	1.47712
375.142	1.53047	pos	(-)-Wikstromol	HMDB0030598	Lignans, neolignans and related compounds	M+H	C20H22O7	45.3	34.2	-4.97012
294.242	6.3529	pos	19-Nor-5-androstenediol	HMDB0004590	Lipids and lipid-like molecules	M+NH4	C18H28O2	45.3	30.5	-1.54654
285.206	6.35227	neg	Hexadecanedioic acid	5642	Lipids and lipid-like molecules	M-H	C16H30O4	45.3	34.8	-3.30998
113.059	1.54613	pos	Sherry lactone	HMDB0033286	Organoheterocyclic compounds	M+H-H2O, M+H	C6H10O3	45.3	36.7	-4.772
277.18	6.74138	pos	Cyclandelate	HMDB0015586	Benzenoids	M+H	C17H24O3	45.3	35.2	0.121653
275.2	9.5669	pos	13-keto-9Z,11E,15Z-octadecatrienoic acid	LMFA02000028	Lipids and lipid-like molecules	M+H-H2O	C18H28O3	45.3	36.6	-1.89771
607.253	8.3108	pos	Phaeophorbide b	HMDB0031149	Organoheterocyclic compounds	M+H, M+Na, M+K	C35H34N4O6	45.2	32.2	-3.70133
726.223	1.59097	pos	Kaempferide 3-rhamnoside-7-(6''-succinylglucoside)	LMPK12110556	Lipids and lipid-like molecules	M+NH4, M+K	C32H36O18	45.2	29.1	-1.71789
417.153	3.85818	pos	Vestitone 7-glucoside	HMDB0033012	Phenylpropanoids and polyketides	M+H-H2O	C22H26O9	45.2	31.1	-2.13514
147.03	0.9517	neg	Acetoacetic acid	HMDB0000060	Organic acids and derivatives	M+FA-H	C4H6O3	45.2	29.1	-1.97571
127.039	1.25632	pos	Hydroxyhydroquinone	506	Unclassified	M+H	C6H6O3	45.2	32.4	-3.65488
245.082	2.15747	neg	6-[(E)-2-(4-hydroxyphenyl)ethenyl]-4-methoxy-5,6-dihydro-2H-pyran-2-one	HMDB0136947	Phenylpropanoids and polyketides	M-H	C14H14O4	45.2	41.5	-1.05074
307.092	2.10243	pos	3-Hydroxyanthranilic acid	HMDB0001476	Benzenoids	2M+H	C7H7NO3	45.2	35.5	-1.17611
137.059	1.81295	pos	2-Furanylmethyl propanoate	HMDB0037728	Organoheterocyclic compounds	M+H-H2O, 2M+H	C8H10O3	45.2	38	-3.57908
251.092	4.92483	neg	2,3-Dihydro-6-methoxy-2,2-dimethyl-4H-1-benzopyran-4-one	HMDB0041410	Organoheterocyclic compounds	M+FA-H	C12H14O3	45.2	34.5	-4.19662
362.232	6.72672	pos	(E,E)-Boviquinone 3	HMDB0030743	Lipids and lipid-like molecules	M+NH4	C21H28O4	45.2	31.3	-0.354919
293.087	3.86038	neg	1-O-(3R,4-dihydroxy-2-methylene-butanoyl)-beta-D-glucopyranose	LMFA13010038	Lipids and lipid-like molecules	M-H	C11H18O9	45.2	38.5	-2.88034
519.138	0.792667	pos	L-beta-aspartyl-L-aspartic acid	HMDB0011163	Organic acids and derivatives	M+H, 2M+Na	C8H12N2O7	45.2	38.5	-2.05276
134.059	2.05927	pos	Dopamine quinone	HMDB0012219	Organic oxygen compounds	M+H-H2O	C8H9NO2	45.2	39.2	-3.63165
460.325	7.75633	pos	Ascorbyl stearate	HMDB0038242	Lipids and lipid-like molecules	M+NH4	C24H42O7	45.2	38.5	-3.32754
551.139	2.28993	pos	Scutellarein 7-xylosyl-(1->2)-xyloside	49574	Unclassified	M+H	C25H26O14	45.1	39.8	-1.4133
526.17	2.69073	pos	Epirubicin	HMDB0014588	Phenylpropanoids and polyketides	M+H-H2O	C27H29NO11	45.1	40.3	-1.49659
317.138	2.3331	pos	Verimol B	93044	Benzenoids	M+H	C18H20O5	45.1	38	-0.615951
170.081	0.8395	pos	N-(3S-hydroxy-butanoyl)-homoserine lactone	LMFA08030005	Lipids and lipid-like molecules	M+H-H2O, M+H	C8H13NO4	45.1	35.3	-1.97165
179.143	4.48365	pos	Quinceoxepine	HMDB0038107	Organooxygen compounds	M+H-H2O, M+H	C12H18O	45.1	33	-4.50695
333.206	4.36917	pos	5,6,18-triHEPE	LMFA03070042	Lipids and lipid-like molecules	M+H-H2O, M+NH4	C20H30O5	45.1	36.9	-1.48251
183.005	4.03438	neg	2,4-DINITROPHENOL	43994	Unclassified	M-H	C6H4N2O5	45.1	35.2	-1.22578
333.155	2.0156	pos	Glutaminyltryptophan	HMDB0028808	Organic acids and derivatives	M+H	C16H20N4O4	45.1	47.6	-3.69294
589.373	6.8632	pos	25-Hydroxyvitamin D2-25-glucuronide	61661	Unclassified	M+H	C34H52O8	45.1	38.8	-0.98354
348.191	4.2905	pos	5-(3-Pyridyl)-2-hydroxytetrahydrofuran	HMDB0062407	Organoheterocyclic compounds	2M+NH4	C9H11NO2	45.1	48.3	-2.34403
599.286	7.42835	pos	Hematoporphyrin	5638	Unclassified	M+H	C34H38N4O6	45.1	47.6	-0.353832
208.06	1.30348	pos	6-Formylumbelliferone	HMDB0039147	Phenylpropanoids and polyketides	M+NH4	C10H6O4	45.1	38.7	-1.57302
209.19	5.84442	pos	2-Decylfuran	HMDB0032215	Organoheterocyclic compounds	M+H-H2O, M+H	C14H24O	45.1	30	-1.66179
674.288	6.15907	pos	PKHdiA-PS	LMGP20040012	Lipids and lipid-like molecules	M+Na	C29H50NO13P	45.1	58	-4.46458
563.138	2.56145	neg	Norrubrofusarin 6-beta-gentiobioside	HMDB0034570	Organoheterocyclic compounds	M-H2O-H	C26H30O15	45	31.4	-4.92841
466.264	3.74135	pos	Acuminoside	HMDB0029347	Lipids and lipid-like molecules	M+NH4	C21H36O10	45	28.9	-2.20555
695.144	2.99427	neg	Vitexin 6''-O-malonyl 2''-O-xyloside	LMPK12110280	Lipids and lipid-like molecules	M+FA-H	C29H30O17	45	33	-4.31925
502.154	2.05415	neg	Amygdalin	63626	Organic oxygen compounds	M-H, M+FA-H	C20H27NO11	45	30.8	-4.6853
710.226	1.81295	pos	6-Methoxykaempferol 3,7-bis(3-acetylrhamnoside)	LMPK12112845	Lipids and lipid-like molecules	M+NH4	C32H36O17	45	40.4	-4.42678
526.228	2.04462	pos	gibberellin A3 O-beta-D-glucoside	LMPR0104170033	Lipids and lipid-like molecules	M+NH4	C25H32O11	45	31.5	-1.49306
371.149	3.5227	pos	3,8,13,15-tetrahydroxy-16,17-dimethoxytricyclo[12.3.1.1²,⁶]nonadeca-1(18),2,4,6(19),14,16-hexaen-9-one	HMDB0133710	Phenylpropanoids and polyketides	M+H-H2O	C21H24O7	45	36.5	-0.397956
191.056	1.57133	neg	L-Galacto-2-heptulose	HMDB0029901	Organic oxygen compounds	M-H2O-H	C7H14O7	45	34.3	-2.38716
359.149	2.67625	pos	1,2-Anhydridoniveusin	HMDB0032105	Lipids and lipid-like molecules	M+H-H2O, M+H	C20H24O7	45	42.2	-0.671635
549.159	2.93473	pos	5,7,4'-Trihydroxyflavanone 7-O-arabinosylglucoside	LMPK12140249	Lipids and lipid-like molecules	M+H-H2O	C26H30O14	45	35.6	-1.36162
132.044	1.6203	pos	2-Formylaminobenzaldehyde	6090	Unclassified	M+H-H2O, M+H	C8H7NO2	45	37	-4.06679
341.137	2.8489	pos	(+)-Galbacin	68431	Unclassified	M+H	C20H20O5	45	38.8	-2.57775
150.127	9.24242	pos	4-Ethyl-5-pentyloxazole	HMDB0037864	Organoheterocyclic compounds	M+H-H2O	C10H17NO	45	41.1	-4.57459
666.239	3.15338	pos	Embigenin 2''-(2'''-acetylrhamnoside)	LMPK12111025	Lipids and lipid-like molecules	M+NH4	C31H36O15	45	47.5	-0.81198
142.051	0.966367	neg	N-Acetylthreonine	HMDB0062557	Organic acids and derivatives	M-H2O-H	C6H11NO4	45	34.2	-1.32315
337.103	4.66515	pos	6-Methyladenine	HMDB0002099	Organoheterocyclic compounds	2M+K	C6H7N5	45	29.6	-2.66993
748.473	7.07053	pos	Spirolide E	HMDB0030494	Lipids and lipid-like molecules	M+Na	C43H67NO8	45	45	-3.52783
345.264	5.84442	pos	12,13-dihydroxy-11-methoxy-9-octadecenoic acid	74817	Unclassified	M+H	C19H36O5	45	30.8	0.434773
275.2	9.94772	pos	nandrolone	1434	Lipids and lipid-like molecules	M+H	C18H26O2	45	35.1	-1.62527
442.182	1.11598	pos	5-Methyltetrahydrofolic acid	HMDB0001396	Organoheterocyclic compounds	M+H-H2O, M+NH4	C20H25N7O6	44.9	31.1	-3.52658
345.133	3.10955	pos	Gibberellin A87	HMDB0039239	Lipids and lipid-like molecules	M+H-H2O	C19H22O7	44.9	31.7	-1.05847
287.055	2.05415	neg	5,6,7-trihydroxy-3-(3-hydroxyphenyl)-3,4-dihydro-2H-1-benzopyran-4-one	HMDB0129347	Phenylpropanoids and polyketides	M-H	C15H12O6	44.9	39.3	-2.35912
305.247	4.02435	pos	Arachidonic Acid (peroxide free)	193	Lipids and lipid-like molecules	M+H	C20H32O2	44.9	35.6	-1.3463
339.252	7.20807	neg	PGE1 alcohol	LMFA03010053	Lipids and lipid-like molecules	M-H	C20H36O4	44.9	34.5	-4.89033
403.174	4.48365	pos	Cinncassiol C	HMDB0035166	Lipids and lipid-like molecules	M+Na	C20H28O7	44.9	32.7	2.30062
308.258	7.92615	pos	4-Androstenediol	HMDB0005849	Lipids and lipid-like molecules	M+NH4	C19H30O2	44.9	30.5	-2.43597
461.143	2.9204	pos	Cnidimol 7-glucoside	HMDB0040502	Organic oxygen compounds	M+Na	C21H26O10	44.9	32.8	3.4303
399.357	6.9687	pos	N-stearoyl proline	LMFA08020119	Lipids and lipid-like molecules	M+NH4	C23H43NO3	44.9	33.1	-3.02754
425.341	7.97148	pos	25-hydroxy-cholesterol	3899	Lipids and lipid-like molecules	M+Na	C27H46O2	44.9	36.5	4.64925
363.18	2.94923	pos	Hydroxyisonobilin	HMDB0034475	Lipids and lipid-like molecules	M+H	C20H26O6	44.9	47	-1.29531
377.304	8.11082	pos	Petromyzonol	LMST04010301	Lipids and lipid-like molecules	M+H-H2O	C24H42O4	44.9	34.7	-2.10235
514.337	6.50538	pos	Pregnanediol-3-glucuronide	HMDB0010318	Lipids and lipid-like molecules	M+NH4	C27H44O8	44.9	34.7	-1.43594
271.061	3.38408	neg	Naringenin	HMDB0002670	Phenylpropanoids and polyketides	M-H, M+FA-H	C15H12O5	44.9	31.5	-0.810556
615.242	3.4844	neg	Myricanene B 5-[arabinosyl-(1->6)-glucoside]	HMDB0039348	Phenylpropanoids and polyketides	M-H2O-H	C32H42O13	44.8	37.3	-4.90837
361.212	6.56438	pos	3-Hydroxyestra-1,3,5(10)-trien-17-one O-(carboxymethyl)oxime	70899	Unclassified	M+H-H2O, M+H, M+Na, M+NH4	C20H25NO4	44.8	26.8	-1.21347
371.097	2.2153	neg	3,4,5-trihydroxy-6-{[3-(4-hydroxy-3-methoxyphenyl)propanoyl]oxy}oxane-2-carboxylic acid	HMDB0127982	Organic oxygen compounds	M-H	C16H20O10	44.8	36	-4.49637
783.233	2.93473	pos	Ombuin 3-rutinoside-5-glucoside	LMPK12112648	Lipids and lipid-like molecules	M+H-H2O	C35H44O21	44.8	33.4	-1.42931
324.216	4.96663	pos	(-)-Jasmonoyl-L-isoleucine	72477	Unclassified	M+H, M+K, M+Na	C18H29NO4	44.8	30.1	-1.44774
388.232	1.46897	pos	5-Megastigmen-7-yne-3,9-diol 3-glucoside	HMDB0032842	Organooxygen compounds	M+NH4	C19H30O7	44.8	31.6	-1.83396
285.076	5.22417	neg	Claussequinone	LMPK12080051	Lipids and lipid-like molecules	M-H	C16H14O5	44.8	33.4	-3.61511
185.08	9.44408	pos	Phosphorylcholine	HMDB0001565	Organic nitrogen compounds	M+H	C5H15NO4P+	44.8	32.9	-4.39655
135.116	3.03672	pos	1-Isopropyl-3-methylbenzene	92029	Benzenoids	M+H	C10H14	44.8	36.2	-4.26391
656.159	1.92315	neg	Delphinidin 3-rutinoside	HMDB0038001	Phenylpropanoids and polyketides	M+FA-H	C27H31O16+	44.8	28.8	-0.0173222
463.304	7.77183	pos	Podecdysone B	67216	Unclassified	M+H, M+NH4	C27H42O6	44.8	34.6	-2.57441
623.162	3.36975	neg	6-(4-ethenyl-2-hydroxyphenoxy)-3,4,5-trihydroxyoxane-2-carboxylic acid	HMDB0124976	Organic oxygen compounds	2M-H	C14H16O8	44.8	35.8	-0.339906
204.138	4.66515	pos	Alpha-Pyrrolidinopropiophenone	85090	Unclassified	M+H-H2O, M+H	C13H17NO	44.8	33.3	-1.98285
658.407	8.00098	pos	PKDdiA-PE	LMGP20020024	Lipids and lipid-like molecules	M+H-H2O	C34H62NO10P	44.8	33.6	-0.944672
209.044	1.14848	pos	Prephenate	HMDB0012283	Organic acids and derivatives	M+H-H2O	C10H10O6	44.8	34.6	-2.12372
432.259	2.1891	pos	(4R,5S,7R,11x)-11,12-Dihydroxy-1(10)-spirovetiven-2-one 12-glucoside	HMDB0030895	Lipids and lipid-like molecules	M+NH4	C21H34O8	44.7	28.5	-1.201
357.133	3.6687	pos	Laurifolin (flavonoid)	LMPK12110421	Lipids and lipid-like molecules	M+H	C20H20O6	44.7	32.6	-1.61877
153.127	2.96373	pos	trans-p-Menth-2-ene-1,4-diol	HMDB0037021	Lipids and lipid-like molecules	M+H-H2O, M+H	C10H18O2	44.7	33.9	-2.74244
371.097	1.88578	pos	6-[4-(2-carboxyethyl)-5-hydroxy-2-methoxyphenoxy]-3,4,5-trihydroxyoxane-2-carboxylic acid	HMDB0128041	Organic oxygen compounds	M+H-H2O	C16H20O11	44.7	37.8	-1.06608
462.233	1.16498	pos	dihydrophaseic acid 4-O-beta-D-glucoside	LMPR0103050006	Lipids and lipid-like molecules	M+NH4	C21H32O10	44.7	26.4	0.197383
345.06	3.18172	pos	3,5,7-trihydroxy-2-(1-hydroxy-3-methoxy-4-oxocyclohexa-2,5-dien-1-yl)-6-methoxy-4H-chromen-4-one	HMDB0128750	Organoheterocyclic compounds	M+H-H2O	C17H14O9	44.7	31	-1.13577
425.341	7.20485	pos	27-Hydroxycholesterol	6487	Lipids and lipid-like molecules	M+Na, M+K	C27H46O2	44.7	32.7	3.87237
401.159	2.69073	pos	(1E,4Z,6a,8b,10a)-8-(2-Methylbutanoyloxy)-10,15-dihydroxy-3-oxo-1,4,11(13)-germacratrien-12,6-olide	HMDB0041002	Lipids and lipid-like molecules	M+Na	C20H26O7	44.7	39.9	4.03783
441.371	7.664	pos	30:6(12Z,15Z,18Z,21Z,24Z,27Z)	74376	Unclassified	M+H	C30H48O2	44.7	35.8	-3.83225
161.107	9.39692	pos	2'-Hydroxynicotine	HMDB0001329	Organoheterocyclic compounds	M+H-H2O	C10H14N2O	44.7	36.1	-3.90363
728.17	1.84278	pos	6-(4-{3-[(6-{[(2-carboxyacetyl)oxy]methyl}-3,4,5-trihydroxyoxan-2-yl)oxy]-5,7-dihydroxy-4-oxo-4H-chromen-2-yl}phenoxy)-3,4,5-trihydroxyoxane-2-carboxylic acid	HMDB0127472	Phenylpropanoids and polyketides	M+NH4	C30H30O20	44.7	45.7	4.58445
643.236	7.29385	pos	Anhydroicaritin 3-rhamnosyl-(1->2)-rhamnoside	LMPK12112007	Lipids and lipid-like molecules	M+H-H2O	C33H40O14	44.7	42.7	-3.68296
403.102	3.38408	neg	Catechin 7-O-beta-D-xyloside	LMPK12020046	Lipids and lipid-like molecules	M-H2O-H	C20H22O10	44.7	36.9	-4.52962
411.325	7.94165	pos	26:4(11Z,14Z,17Z,20Z)	LMFA01030824	Lipids and lipid-like molecules	M+Na	C26H44O2	44.7	34.4	4.59612
228.101	2.05927	pos	α-Aminodiphenylacetic acid	1858	Unclassified	M+H	C14H13NO2	44.7	32.1	-2.44644
846.446	5.49993	pos	Digitoxigenin 3-[glucosyl-(1->6)-glucosyl-(1->4)-2,6-dideoxyribohexoside]	HMDB0034321	Lipids and lipid-like molecules	M+NH4, M+Na	C41H64O17	44.7	34.6	-2.53984
480.151	1.78328	pos	6-{3,5-dihydroxy-4-[3-(4-methoxyphenyl)prop-2-enoyl]phenoxy}-3,4,5-trihydroxyoxane-2-carboxylic acid	HMDB0132473	Phenylpropanoids and polyketides	M+NH4	C22H22O11	44.7	39.3	1.7102
259.129	1.10235	neg	gamma-Glutamylisoleucine	HMDB0011170	Organic acids and derivatives	M-H	C11H20N2O5	44.7	28.2	-2.09193
619.164	3.13942	neg	Sutchuenoside A	LMPK12111901	Lipids and lipid-like molecules	M-H, M+FA-H	C29H32O15	44.6	29.6	-4.93615
709.159	3.15392	neg	Apigenin 7-(6''-malonylneohesperidoside)	LMPK12110386	Lipids and lipid-like molecules	M+FA-H	C30H32O17	44.6	30	-4.01944
293.211	5.6896	pos	12-oxo-PDA	LMFA02010001	Lipids and lipid-like molecules	M+H-H2O, M+H	C18H28O3	44.6	27	-1.52354
375.237	2.8059	pos	Tsangane L 3-glucoside	HMDB0040824	Lipids and lipid-like molecules	M+H, M+NH4, M+H-H2O	C19H34O7	44.6	27.8	-1.50408
522.281	6.52005	pos	1-(2-methoxy-13-methyl-tetradecanyl)-sn-glycero-3-phosphoserine	LMGP03060007	Lipids and lipid-like molecules	M+Na	C22H46NO9P	44.6	29.1	2.29749
329.065	3.41637	pos	Dalspinin	LMPK12050410	Lipids and lipid-like molecules	M+H	C17H12O7	44.6	31.6	-1.71661
161.082	2.54712	neg	2-(1-Ethoxyethoxy)propanoic acid	HMDB0059918	Organic acids and derivatives	M-H	C7H14O4	44.6	32.4	-2.60305
325.201	6.20343	neg	delta10-13-PhytoF	LMFA02040001	Lipids and lipid-like molecules	M-H2O-H	C18H32O6	44.6	31.4	-3.87085
385.113	1.67995	pos	Eleutheroside B1	HMDB0029549	Phenylpropanoids and polyketides	M+H, M+NH4	C17H20O10	44.6	34.3	-0.772735
423.273	8.00098	pos	3alpha,7beta,12alpha-Trihydroxy-6-oxo-5alpha-cholan-24-oic Acid	LMST04010262	Lipids and lipid-like molecules	M+H	C24H38O6	44.6	33.2	-2.53052
530.333	5.82892	pos	(25S)-11alpha,20,26-trihydroxyecdysone	LMST01010158	Lipids and lipid-like molecules	M+NH4	C27H44O9	44.6	30	0.462405
222.112	0.234683	pos	HYDROCOTARNINE	43460	Organoheterocyclic compounds	M+H	C12H15NO3	44.6	37	-3.0163
210.112	1.36548	pos	(R)-Shinanolone	HMDB0030580	Benzenoids	M+NH4	C11H12O3	44.6	31.3	-0.589527
251.164	5.97375	pos	(6beta,8alpha)-6-Hydroxy-7(11)-eremophilen-12,8-olide	HMDB0035148	Lipids and lipid-like molecules	M+H	C15H22O3	44.6	33.1	-1.61719
547.154	2.38847	neg	6-({4,5-dihydroxy-2-methyl-6-[(3,4,5,6-tetrahydroxyoxan-2-yl)methoxy]oxan-3-yl}oxy)-3,4,5-trihydroxyoxane-2-carboxylic acid	HMDB0124742	Organic oxygen compounds	M+FA-H	C18H30O16	44.5	32.5	4.42082
837.243	3.15392	neg	Acacetin 7-(4''''-Acetylrhamnosyl)-(1->6)-glucosyl-(1->3)-(6''-acetylglucoside)	LMPK12110467	Lipids and lipid-like molecules	M-H	C38H46O21	44.5	30.2	-3.01548
330.059	0.8395	pos	Glutathione	44	Organic acids and derivatives	M+H, M+Na, M+K	C10H17N3O6S	44.5	30	-1.96746
711.212	2.54758	pos	Kaempferol 3-rhamnoside-7-xylosyl-(1->2)-rhamnoside	50340	Unclassified	M+H	C32H38O18	44.5	35.7	-1.61337
450.196	1.84278	pos	Zizybeoside I	HMDB0034954	Organic oxygen compounds	M+NH4	C19H28O11	44.5	25.6	-1.60229
390.139	1.14848	pos	Veranisatin C	HMDB0031756	Lipids and lipid-like molecules	M+NH4, M+K	C16H20O10	44.5	32.6	-1.2977
482.129	1.35063	pos	6-{[3-(2,4-dihydroxyphenyl)-7-hydroxy-4-oxo-3,4-dihydro-2H-1-benzopyran-5-yl]oxy}-3,4,5-trihydroxyoxane-2-carboxylic acid	HMDB0133849	Phenylpropanoids and polyketides	M+H-H2O, M+NH4	C21H20O12	44.5	30.1	-0.150043
653.258	6.92353	pos	Brassica napus non-fluorescent chlorophyll catabolite 3	HMDB0040917	Organoheterocyclic compounds	M+Na	C34H38N4O8	44.5	31.5	-0.918488
315.159	6.57542	neg	Estrone	HMDB0000145	Lipids and lipid-like molecules	M+FA-H	C18H22O2	44.5	28.5	-4.45318
382.17	1.27165	pos	(R)-Pantothenic acid 4'-O-b-D-glucoside	HMDB0033965	Lipids and lipid-like molecules	M+H-H2O, M+H	C15H27NO10	44.5	29.1	-0.118162
327.05	1.79082	neg	Limocitrin	HMDB0029516	Phenylpropanoids and polyketides	M-H2O-H, M-H	C17H14O8	44.5	37.7	-3.51286
375.144	2.96373	pos	Nortrachelogenin	68529	Lignans, neolignans and related compounds	M+H-H2O, M+H	C20H22O7	44.5	36.4	-1.09702
639.155	2.83457	pos	Mearnsetin 3-galactosyl-(1->4)-galactoside	LMPK12112499	Lipids and lipid-like molecules	M+H-H2O	C28H32O18	44.5	32.1	-0.617575
224.128	13.8375	pos	Isoeugenyl acetate	HMDB0032348	Benzenoids	M+NH4	C12H14O3	44.5	32	-1.92862
221.154	6.9854	neg	L-Menthyl acetoacetate	HMDB0032369	Lipids and lipid-like molecules	M-H2O-H	C14H24O3	44.5	28.6	-1.89284
415.267	6.32223	pos	Yuzu lactone	HMDB0032901	Phenylpropanoids and polyketides	M+H, 2M+Na	C12H20O2	44.5	25.3	-1.62591
426.233	3.5077	pos	2-hydroxy-7-methyl-Octanedioic acid	LMFA01170136	Lipids and lipid-like molecules	2M+NH4	C9H16O5	44.5	26.9	-0.0967544
351.071	2.9071	neg	Feruloyl C1-glucuronide	HMDB0041734	Phenylpropanoids and polyketides	M-H2O-H	C16H18O10	44.5	45.6	-4.26439
237.088	1.00133	pos	L-Agaridoxin	HMDB0029445	Organic acids and derivatives	M+H-H2O, M+NH4	C11H14N2O5	44.5	33.5	3.52325
179.056	1.11802	neg	Hydroxypropionic acid	HMDB0000700	Organic acids and derivatives	2M-H	C3H6O3	44.5	27.3	-0.829191
288.253	6.0854	pos	15-oxo-hexadecanoic acid	LMFA01060105	Lipids and lipid-like molecules	M+NH4	C16H30O3	44.5	29.1	-0.962652
427.356	6.44622	pos	(6beta,22E)-6-Hydroxystigmasta-4,22-dien-3-one	93999	Lipids and lipid-like molecules	M+H	C29H46O2	44.5	37.5	-2.65624
440.169	2.3331	pos	Lepidissipyrone	LMPK12140212	Lipids and lipid-like molecules	M+NH4	C24H22O7	44.5	49.6	-2.59182
201.124	1.16452	neg	Isoleucyl-Alanine	HMDB0028900	Organic acids and derivatives	M-H	C9H18N2O3	44.5	28.9	-1.55467
324.289	7.87982	pos	Linoleoyl Ethanolamide	3718	Organic nitrogen compounds	M+H	C20H37NO2	44.5	33.2	-2.21579
503.174	2.99427	neg	3-Hydroxychavicol 1-[rhamnosyl-(1->6)-glucoside]	HMDB0037108	Organic oxygen compounds	M-H, M+FA-H	C21H30O11	44.4	28.4	-4.14467
669.165	2.66175	pos	Euphorbianin	LMPK12112261	Lipids and lipid-like molecules	M+H, M+Na	C29H32O18	44.4	25.7	-1.54641
332.134	1.69445	pos	2-Hydroxyphenylacetic acid O-b-D-glucoside	HMDB0038333	Organic oxygen compounds	M+NH4, 2M+Na, M+Na, M+K, M+H	C14H18O8	44.4	24.2	-0.906631
487.122	3.23958	neg	6''-O-Acetylglycitin	HMDB0039489	Phenylpropanoids and polyketides	M-H	C24H24O11	44.4	33.9	-4.75273
434.165	2.1461	pos	2-Hydroxybenzaldehyde O-[xylosyl-(1->6)-glucoside]	HMDB0034157	Organic oxygen compounds	M+NH4	C18H24O11	44.4	27.5	-1.18371
663.19	3.93302	pos	Vitexin 3''',4'''-Di-O-acetyl 2''-O-rhamnoside	LMPK12110281	Lipids and lipid-like molecules	M+H	C31H34O16	44.4	26.5	-2.70865
786.186	3.74507	neg	Malvidin 3-(6-malonylglucoside) 5-glucoside	HMDB0038822	Unclassified	M+FA-H	C32H37O20+	44.4	26.9	0.352243
148.052	3.61507	neg	(S)-Spinacine	HMDB0029873	Organic acids and derivatives	M-H2O-H	C7H9N3O2	44.4	30.4	4.69907
148.06	0.617683	pos	D-Glutamate	6895	Organic acids and derivatives	M+H-H2O, M+H	C5H9NO4	44.4	28.9	-3.19106
317.138	2.04462	pos	7-Hydroxy-2',3',4'-trimethoxyisoflavan	94079	Phenylpropanoids and polyketides	M+H-H2O, M+H	C18H20O5	44.4	32.2	-1.42758
147.066	1.13353	neg	Tetrahydro-2-furanmethanol	HMDB0031175	Organoheterocyclic compounds	M+FA-H	C5H10O2	44.4	29	-2.98479
272.088	0.864867	neg	Deoxycytidine	HMDB0000014	Nucleosides, nucleotides, and analogues	M+FA-H	C9H13N3O4	44.4	34.2	-3.24153
215.139	0.854167	pos	Prolyl-Valine	85923	Organic acids and derivatives	M+H	C10H18N2O3	44.4	35.4	-1.42294
458.107	3.97768	pos	7-Hydroxy-2-methyl-4-oxo-4H-1-benzopyran-5-carboxylic acid	HMDB0036346	Organoheterocyclic compounds	2M+NH4	C11H8O5	44.4	27.6	-2.72903
418.244	5.67427	pos	Cincassiol B	HMDB0036855	Lipids and lipid-like molecules	M+NH4	C20H32O8	44.4	32.8	0.446888
463.377	10.3425	pos	(3beta,22R,23R,24S)-3,22,23-Trihydroxystigmastan-6-one	94268	Lipids and lipid-like molecules	M+H	C29H50O4	44.4	27.1	-2.52073
177.127	4.9223	pos	1-(4-methoxyphenyl)pentan-3-ol	HMDB0132986	Benzenoids	M+H-H2O	C12H18O2	44.4	40	-4.52971
667.149	2.53278	neg	3,4,5-trihydroxy-6-({5-hydroxy-7-methoxy-4-oxo-2-phenyl-8-[3,4,5-trihydroxy-6-(hydroxymethyl)oxan-2-yl]-4H-chromen-6-yl}oxy)oxane-2-carboxylic acid	HMDB0127184	Phenylpropanoids and polyketides	M+FA-H	C28H30O16	44.3	27.6	-4.57397
607.165	3.05123	pos	Isorhamnetin 3-O-[b-D-glucopyranosyl-(1->2)-a-L-rhamnopyranoside]	HMDB0037085	Phenylpropanoids and polyketides	M+H-H2O	C28H32O16	44.3	32.9	-1.98305
669.128	2.24397	neg	6-{[2-(3,4-dihydroxyphenyl)-7-hydroxy-4-oxo-8-[3,4,5-trihydroxy-6-(hydroxymethyl)oxan-2-yl]-4H-chromen-5-yl]oxy}-3,4,5-trihydroxyoxane-2-carboxylic acid	HMDB0127199	Phenylpropanoids and polyketides	M+FA-H	C27H28O17	44.3	33.7	-4.48837
353.268	6.80453	pos	MG(0:0/18:3(9Z,12Z,15Z)/0:0)	HMDB0011540	Lipids and lipid-like molecules	M+H	C21H36O4	44.3	26.5	-2.12815
437.341	6.77575	pos	28:5(10Z,13Z,16Z,19Z,22Z)	LMFA01030846	Lipids and lipid-like molecules	M+Na	C28H46O2	44.3	27.9	3.69843
567.133	2.10243	pos	3-Hydroxy-4-butanolide	HMDB0034681	Organic oxygen compounds	2M+K	C10H16O8	44.3	29.8	2.33647
195.101	3.31272	pos	2-(3-methylbut-2-en-1-yl)benzene-1,3,5-triol	HMDB0124918	Benzenoids	M+H	C11H14O3	44.3	30.5	-2.87625
271.06	2.21777	pos	Norizalpinin	HMDB0029521	Phenylpropanoids and polyketides	M+H	C15H10O5	44.3	35.6	-1.01008
136.112	9.24242	pos	alpha-Methylstyrene	HMDB0059899	Benzenoids	M+NH4, 2M+Na	C9H10	44.3	30.1	-2.86599
133.05	1.0267	neg	2,3-Dihydroxy-2-methylbutanoic acid	HMDB0029576	Lipids and lipid-like molecules	M-H	C5H10O4	44.3	27.1	-2.75712
206.081	1.69445	pos	3-Indolehydracrylic acid	HMDB0059765	Organoheterocyclic compounds	M+H	C11H11NO3	44.3	32.9	1.44613
283.169	6.74138	pos	(-)-(E)-1-(4-Hydroxyphenyl)-7-phenyl-6-hepten-3-ol	95523	Phenylpropanoids and polyketides	M+H	C19H22O2	44.3	27.8	-0.0536811
437.143	3.35738	pos	Ptelatoside A	HMDB0032600	Organic oxygen compounds	M+Na	C19H26O10	44.3	41.6	3.43884
189.102	1.09948	pos	Antipyrine	HMDB0015503	Organoheterocyclic compounds	M+H	C11H12N2O	44.3	52.5	-1.53903
312.252	5.62427	pos	1,17-Diamino-4,9,13-triazaheptadecane	HMDB0039492	Organic nitrogen compounds	M+K	C14H35N5	44.3	31.2	-2.30914
767.216	4.58232	pos	Spinosin B	HMDB0037464	Phenylpropanoids and polyketides	M+H-H2O	C38H40O18	44.3	41.7	-2.3252
947.243	2.15747	neg	Kaempferol 3-[2''-(6'''-coumaroylglucosyl)-rhamnoside] 7-glucoside	HMDB0039941	Phenylpropanoids and polyketides	M+FA-H	C42H46O22	44.2	31.5	-3.25923
325.113	2.4046	pos	D-1,5-Anhydrofructose	HMDB0041561	Organoheterocyclic compounds	M+NH4, 2M+H, M+H, M+H-H2O	C6H10O5	44.2	27	-3.49264
379.117	3.96285	pos	5-Hydroxy-8-(4-hydroxy-3,5-dimethoxyphenyl)-2,2-dimethyl-2H,6H-benzo[1,2-b:5,4-b']dipyran-6-one	LMPK12110872	Lipids and lipid-like molecules	M+H-H2O, M+H	C22H20O7	44.2	25.9	-2.09583
503.117	2.96493	neg	3,4,5-trihydroxy-6-[4-(5-hydroxy-7-methoxy-8-methyl-4-oxo-4H-chromen-3-yl)-2-methoxyphenoxy]oxane-2-carboxylic acid	HMDB0129589	Phenylpropanoids and polyketides	M-H	C24H24O12	44.2	32.8	-4.74378
542.258	2.41892	pos	Mascaroside	HMDB0035603	Organoheterocyclic compounds	M+NH4	C26H36O11	44.2	35.6	-3.26846
509.083	3.7739	neg	Sorafenib	HMDB0014542	Organic oxygen compounds	M+FA-H	C21H16ClF3N4O3	44.2	34.1	-3.43314
472.159	4.00852	pos	10-Formyldihydrofolate	HMDB0006485	Organoheterocyclic compounds	M+H	C20H21N7O7	44.2	29	3.09367
307.081	1.42497	pos	Mahaleboside	HMDB0032984	Phenylpropanoids and polyketides	M+H-H2O, M+Na	C15H16O8	44.2	38.1	0.336251
337.237	3.4642	pos	15-epi-PGA1	36120	Unclassified	M+H-H2O, M+H	C20H32O4	44.2	41	-1.24651
315.086	5.29528	pos	2-(3,5-dimethoxyphenyl)-5,6,7-trihydroxy-3,4-dihydro-2H-1-benzopyran-4-one	HMDB0128205	Phenylpropanoids and polyketides	M+H-H2O	C17H16O7	44.2	29.8	-1.54816
232.129	0.941333	pos	Asparaginyl-Valine	HMDB0028744	Organic acids and derivatives	M+H	C9H17N3O4	44.2	33	-1.87839
517.35	8.2963	pos	28-Homobrassinolide	HMDB0030423	Lipids and lipid-like molecules	M+Na	C29H50O6	44.2	31.1	0.166703
262.143	7.20485	pos	Cochlearine	68631	Unclassified	M+H	C15H19NO3	44.2	31.7	-2.2226
653.17	3.18172	pos	2''-O-Acetylrutin	HMDB0039929	Phenylpropanoids and polyketides	M+H, M+Na, M+K, M+H-H2O	C29H32O17	44.1	24	-2.27517
315.071	1.38002	neg	Phenylglucuronide	HMDB0059806	Organic oxygen compounds	M+FA-H	C12H14O7	44.1	26.4	-4.27428
369.081	1.89415	neg	5-Hydroxy-6-methoxycoumarin 7-glucoside	HMDB0039774	Phenylpropanoids and polyketides	M-H	C16H18O10	44.1	32.6	-4.55557
788.441	5.81342	pos	Spongipregnoloside C	LMST02030219	Lipids and lipid-like molecules	M+NH4	C39H62O15	44.1	36.7	-2.35454
291.195	4.71465	pos	16-J1-PhytoP	LMFA02030067	Lipids and lipid-like molecules	M+H-H2O	C18H28O4	44.1	25.8	-1.48342
482.129	1.60547	pos	2-(3,4-dihydroxyphenyl)-5,6,7-trihydroxy-8-[3,4,5-trihydroxy-6-(hydroxymethyl)oxan-2-yl]-4H-chromen-4-one	HMDB0129297	Phenylpropanoids and polyketides	M+NH4	C21H20O12	44.1	25.6	-1.16939
437.122	3.5077	pos	9,10-Dihydro-10-(4-hydroxyphenyl)-pyrano[2,3-h]epicatechin-8-one	LMPK12020082	Lipids and lipid-like molecules	M+H, M+NH4	C24H20O8	44.1	31.7	-1.93602
265.154	1.90012	pos	Phenylalanyl-Valine	HMDB0029008	Organic acids and derivatives	M+H	C14H20N2O3	44.1	32.5	-1.53653
595.091	2.93593	neg	3,8-Dihydroxy-1-methylanthraquinone-2-carboxylic acid	HMDB0030830	Benzenoids	2M-H	C16H10O6	44.1	30.7	4.89784
649.174	3.53787	pos	7-Hydroxy-1,4,5-trimethoxyxanthone 7-O-[b-D-glucosyl-(1->2)-b-D-galactoside]	HMDB0036014	Organoheterocyclic compounds	M+Na	C28H34O16	44.1	26.8	0.683947
249.184	6.8932	pos	5-Hexyl-2-furanhexanoic acid	HMDB0112088	Lipids and lipid-like molecules	M+H-H2O	C16H26O3	44.1	26.1	-1.75975
508.181	2.24677	pos	Lethedoside A	LMPK12111061	Lipids and lipid-like molecules	M+NH4	C24H26O11	44.1	40.1	-0.629499
503.242	8.32767	neg	1-Lyso-2-arachidonoyl-phosphatidate	HMDB0012496	Lipids and lipid-like molecules	M+FA-H	C23H39O7P	44.1	28.6	1.14505
279.159	7.41385	pos	Phthalic acid Mono-2-ethylhexyl Ester	44802	Unclassified	M+H, 2M+Na, M+Na, M+K	C16H22O4	44	24.9	-1.61273
475.19	2.39025	pos	Mandelonitrile sophoroside	93158	Organic oxygen compounds	M+H, 2M+NH4, M+NH4, M+Na	C20H27NO11	44	23.9	-1.72595
153.019	1.41068	neg	1,2-Benzoquinone	HMDB0012133	Organic oxygen compounds	M+FA-H	C6H4O2	44	23.7	-2.68173
187.06	3.41637	pos	Erinapyrone C	HMDB0041026	Organoheterocyclic compounds	M+H-H2O, M+H	C8H10O5	44	28.5	-3.3339
205.035	0.632383	neg	3-Oxoadipic acid	HMDB0000398	Organic acids and derivatives	M+FA-H	C6H8O5	44	31.2	-4.3924
355.065	2.41747	neg	6-[4-(2-carboxy-2-hydroxyethyl)-2-hydroxyphenoxy]-3,4,5-trihydroxyoxane-2-carboxylic acid	HMDB0124968	Organic oxygen compounds	M-H2O-H	C15H18O11	44	34.9	-4.88715
550.315	4.2905	pos	PS(10:0/10:0)	LMGP03010022	Lipids and lipid-like molecules	M+H-H2O	C26H50NO10P	44	33.1	1.89863
269.161	0.897667	pos	Histidinyl-Isoleucine	HMDB0028888	Organic acids and derivatives	M+H	C12H20N4O3	44	24.8	-0.936944
203.106	7.20485	pos	1-(5-Acetyl-2-hydroxyphenyl)-3-methyl-1-butanone	HMDB0032589	Organic oxygen compounds	M+H-H2O, M+NH4, M+H	C13H16O3	44	29	-1.46831
529.064	3.15392	neg	[4,5-dihydroxy-2-(hydroxymethyl)-6-[3,5,7-trihydroxy-2-(2,4,5-trihydroxyphenyl)-3,4-dihydro-2H-1-benzopyran-6-yl]oxan-3-yl]oxidanesulfonic acid	HMDB0126692	Phenylpropanoids and polyketides	M-H2O-H	C21H24O15S	44	42.8	-3.54682
563.102	3.08143	neg	Larycitrin 3-(4''-malonylrhamnoside)	LMPK12112481	Lipids and lipid-like molecules	M-H	C25H24O15	44	37.5	-3.44789
434.201	0.941333	pos	Phenylethyl primeveroside	HMDB0041274	Organooxygen compounds	M+NH4	C19H28O10	44	27.6	-2.38067
307.263	4.59882	pos	Isoincensole	265077	Unclassified	M+H	C20H34O2	44	31.2	-1.768
255.123	4.03438	neg	2-furan-octanoic acid	LMFA01150037	Lipids and lipid-like molecules	M+FA-H	C12H18O3	44	26.2	-1.53232
447.092	3.26788	pos	6-{4-[2,3-dioxo-3-(2,4,6-trihydroxyphenyl)propyl]phenoxy}-3,4,5-trihydroxyoxane-2-carboxylic acid	HMDB0125400	Phenylpropanoids and polyketides	M+H-H2O	C21H20O12	44	42.9	0.152645
315.086	4.73115	pos	Gnaphaliin	HMDB0030544	Phenylpropanoids and polyketides	M+H	C17H14O6	44	28.7	-1.14179
558.177	5.92062	neg	Neoacrimarine K	HMDB0033192	Phenylpropanoids and polyketides	M-H	C31H29NO9	44	24.9	-0.454753
327.078	6.75622	pos	Triphenyl phosphate	69897	Unclassified	M+H, 2M+NH4, 2M+Na, 2M+H, M+Na, M+NH4	C18H15O4P	43.9	22.5	-1.23886
277.216	8.41433	neg	Pinolenic Acid	35008	Unclassified	M-H, 2M-H	C18H30O2	43.9	23.6	-3.10613
359.133	1.84278	pos	Phlorisobutyrophenone 2-glucoside	86399	Organic oxygen compounds	M+H, M+K, M+Na	C16H22O9	43.9	33.8	-0.886385
845.196	2.22963	neg	3,4,5-trihydroxy-6-{[7-hydroxy-2-(3-hydroxy-4-methoxyphenyl)-4-oxo-3,8-bis[3,4,5-trihydroxy-6-(hydroxymethyl)oxan-2-yl]-4H-chromen-5-yl]oxy}oxane-2-carboxylic acid	HMDB0126922	Phenylpropanoids and polyketides	M+FA-H	C34H40O22	43.9	33.4	-3.81789
879.212	1.90012	pos	7,14-dihydroxy-4-(hydroxymethyl)-6-methoxy-12-methyl-5-(3-methylbut-2-enoyl)-10-oxo-2,9-dioxatricyclo[9.4.0.0³,⁸]pentadeca-1(11),3(8),4,6,12,14-hexaene-15-carbaldehyde	HMDB0139007	Phenylpropanoids and polyketides	2M+Na	C22H20O9	43.9	24.2	1.05325
361.164	3.34255	pos	Quassinol	HMDB0037235	Lipids and lipid-like molecules	M+H-H2O, M+H	C20H24O6	43.9	27.7	-1.80363
339.108	3.68303	pos	(3,4,5,6-tetrahydroxyoxan-2-yl)methyl 3-(4-hydroxy-3-methoxyphenyl)prop-2-enoate	HMDB0125101	Phenylpropanoids and polyketides	M+H-H2O	C16H20O9	43.9	34.4	2.07922
221.19	3.38705	pos	Germacrenone	HMDB0035887	Lipids and lipid-like molecules	M+H-H2O, M+H	C15H26O2	43.9	31.1	-1.99741
419.097	2.47528	neg	3-{[3,4-dihydroxy-5-(hydroxymethyl)oxolan-2-yl]oxy}-5,7-dihydroxy-2-(3-hydroxyphenyl)-3,4-dihydro-2H-1-benzopyran-4-one	HMDB0132723	Phenylpropanoids and polyketides	M-H	C20H20O10	43.9	32.2	-4.27764
498.124	1.18115	pos	Quercetagitrin	HMDB0030624	Phenylpropanoids and polyketides	M+NH4	C21H20O13	43.9	27.2	-1.2603
806.451	4.61548	pos	Balagyptin	HMDB0041332	Lipids and lipid-like molecules	M+NH4	C39H64O16	43.9	27.6	-3.16819
357.129	2.73407	pos	6-Hydroxy-5-methoxyindole glucuronide	HMDB0010362	Organic oxygen compounds	M+NH4	C15H17NO8	43.9	32.5	0.751161
223.133	5.08333	neg	Annuionone C	HMDB0032689	Organoheterocyclic compounds	M-H	C13H20O3	43.9	24.4	-2.71257
404.155	1.81295	pos	1-O-Sinapoylglucose	HMDB0041175	Phenylpropanoids and polyketides	M+NH4	C17H22O10	43.9	44.6	-1.1018
355.065	1.18018	neg	3,4,5-trihydroxy-6-{[3-(3,4,5-trihydroxyphenyl)propanoyl]oxy}oxane-2-carboxylic acid	HMDB0128013	Organic oxygen compounds	M-H2O-H	C15H18O11	43.9	34.1	-4.3451
269.174	4.32117	pos	ent-Corey PG-Lactone Diol	64780	Unclassified	M+H	C15H24O4	43.9	25.5	-1.47559
273.185	5.02863	pos	Octyl 4-methoxycinnamic acid	HMDB0061861	Phenylpropanoids and polyketides	M+H-H2O	C18H26O3	43.9	25.2	-1.361
317.195	4.96663	pos	D-Linalool 3-glucoside	86959	Unclassified	M+H, M+NH4, M+H-H2O	C16H28O6	43.9	28.6	-1.20343
365.231	9.99105	pos	13-Hydroxy-9-methoxy-10-oxo-11-octadecenoic acid	HMDB0040901	Lipids and lipid-like molecules	M+Na	C19H34O5	43.9	28.3	4.69853
285.169	3.13888	pos	Dihydroartemisinin	1119	Unclassified	M+H	C15H24O5	43.9	28.2	-2.30732
373.128	3.38705	pos	Cyclokievitone hydrate	HMDB0037750	Phenylpropanoids and polyketides	M+H	C20H20O7	43.9	32.2	-0.763551
307.263	5.06062	pos	2,7,11-Cembratrien-4,6-diol	67404	Unclassified	M+H	C20H34O2	43.9	29.4	-1.96516
417.154	2.41892	pos	4'-Methylliquiritigenin 7-rhamnoside	HMDB0040545	Phenylpropanoids and polyketides	M+H	C22H24O8	43.8	24.3	-1.76265
344.17	2.17477	pos	1-Methoxy-3-(4-hydroxyphenyl)-2E-propenal 4'-glucoside	HMDB0034755	Organic oxygen compounds	M+NH4	C16H22O7	43.8	21.5	-1.35707
371.097	1.39602	neg	Monotropein	HMDB0035608	Lipids and lipid-like molecules	M-H2O-H	C16H22O11	43.8	26.5	-4.44638
475.086	3.36975	neg	Quercetin 3-(3''-acetyl-alpha-L-arabinofuranoside)	LMPK12112211	Lipids and lipid-like molecules	M-H	C22H20O12	43.8	33.1	-4.78689
514.172	2.99307	pos	6-({8,8-dimethyl-2-oxo-4-phenyl-2H,8H-pyrano[2,3-f]chromen-5-yl}oxy)-3,4,5-trihydroxyoxane-2-carboxylic acid	HMDB0126096	Phenylpropanoids and polyketides	M+NH4	C26H24O10	43.8	27	1.7216
407.172	2.66228	neg	(+)-abscisic acid beta-D-glucopyranosyl ester	LMPR0103050011	Lipids and lipid-like molecules	M-H2O-H	C21H30O9	43.8	36.9	0.962794
567.134	2.23227	pos	6-Hydroxyluteolin 7-xylosyl-(1->2)-xyloside	49641	Unclassified	M+H	C25H26O15	43.8	35.5	-1.39548
307.226	6.8632	pos	methyl 15-hydroperoxy-9Z,12Z,16E-octadecatrienoate	LMFA01040039	Lipids and lipid-like molecules	M+H-H2O, M+NH4	C19H32O4	43.8	36.8	-1.5663
571.217	3.26788	pos	3,7-Dihydroxy-4,5-dimethoxy-8-prenylflavan 7-O-beta-D-glucopyranoside	LMPK12020215	Lipids and lipid-like molecules	M+Na	C28H36O11	43.8	27.9	2.87935
327.052	4.3922	neg	Aflatoxin M1	HMDB0030479	Phenylpropanoids and polyketides	M-H	C17H12O7	43.8	27.8	4.04767
752.326	3.69737	pos	3-O-fucopyranosyl-2-acetamido-2-deoxyglucopyranose	HMDB0006700	Lipids and lipid-like molecules	2M+NH4	C14H25NO10	43.8	29.1	-4.53729
213.112	2.50475	pos	3,4-Methyleneazelaic acid	HMDB0059744	Lipids and lipid-like molecules	M+H	C11H16O4	43.8	33.1	-1.62409
273.184	4.71465	pos	Octadeca-9,16-dien-12,14-diynoic acid	LMFA01031136	Lipids and lipid-like molecules	M+H-H2O, M+H	C18H24O2	43.8	28.2	-3.45965
282.055	4.3922	neg	5alpha-pregnan-3beta,20alpha-diol disulfate	HMDB0094650	Organoheterocyclic compounds	M+FA-H	C10H11N3O2S	43.8	30.6	-1.65934
284.133	0.854167	pos	Serylarginine	HMDB0029033	Organic acids and derivatives	M+Na	C9H19N5O4	43.8	33.1	1.83352
457.331	6.24757	pos	(22S)-1α,22,25-trihydroxy-26,27-dimethyl-23,23,24,24-tetradehydrovitamin D3 / (22S)-1α,22,25-trihydroxy-26,27-dimethyl-23,23,24,24-tetradehydrocholecalciferol	42329	Unclassified	M+H	C29H44O4	43.8	34.2	-1.35395
327.158	3.21022	pos	1-(4-Hydroxy-3-methoxyphenyl)-7-phenyl-3,5-heptanedione	89490	Phenylpropanoids and polyketides	M+H	C20H22O4	43.8	35.4	-2.38787
325.139	2.17477	pos	chondroitin sulfate E (GalNAc4,6diS-GlcA), precursor 5a	HMDB0062464	Benzenoids	2M+Na	C7H9N3O	43.8	31.5	3.37953
503.336	5.36812	pos	22-Deoxoisocucurbitacin D	90150	Lipids and lipid-like molecules	M+H	C30H46O6	43.8	30.9	-1.20231
225.091	6.07092	pos	Fenoprofen	HMDB0014713	Benzenoids	M+H-H2O	C15H14O3	43.8	23.4	-1.08787
401.121	1.22615	pos	Gibberellin A32	HMDB0035037	Lipids and lipid-like molecules	M+Na	C19H22O8	43.8	26	-0.370715
221.08	4.64848	pos	3-carboxy-4-methyl-5-propylene-2-furanpropanoic acid	LMFA01150065	Lipids and lipid-like molecules	M+H-H2O	C12H14O5	43.8	34.5	-2.03757
979.27	3.29772	pos	Cyanidin 3-(6''-sinapylsophoroside)-5-glucoside	46945	Unclassified	M+H, M+NH4, M+H-H2O	C44H50O25	43.7	29.5	-1.3229
394.17	1.08315	pos	(1x,2x)-Guaiacylglycerol 3-glucoside	HMDB0040600	Lipids and lipid-like molecules	M+NH4, 2M+Na, 2M+NH4, M+Na, M+K, M+H-H2O	C16H24O10	43.7	26.1	-1.80893
809.248	3.13888	pos	6-[(6-{[3-(3,4-dimethoxyphenyl)-7-methoxy-8-methyl-4-oxo-4H-chromen-5-yl]oxy}-4-hydroxy-2-(hydroxymethyl)-5-[(3,4,5-trihydroxy-6-methyloxan-2-yl)oxy]oxan-3-yl)oxy]-3,4,5-trihydroxyoxane-2-carboxylic acid	HMDB0129582	Phenylpropanoids and polyketides	M+H-H2O	C37H46O21	43.7	31	-1.97824
627.279	6.00325	pos	Scilliroside	LMST01130007	Lipids and lipid-like molecules	M+Na	C32H44O11	43.7	24.7	1.7019
226.18	4.27583	pos	N-Undecanoylglycine	HMDB0013286	Organic acids and derivatives	M+H-H2O, M+H	C13H25NO3	43.7	36.3	-1.1736
467.097	3.31272	pos	8-hydroxy-6,7-dimethoxy-2H-chromen-2-one	HMDB0132247	Phenylpropanoids and polyketides	M+H, 2M+Na	C11H10O5	43.7	24.7	-1.96567
327.05	1.36452	neg	Pseudobaptigenin	HMDB0036616	Phenylpropanoids and polyketides	M+FA-H	C16H10O5	43.7	25.3	-3.27799
261.221	6.00325	pos	6-[1]-ladderane hexanol	LMFA01140088	Lipids and lipid-like molecules	M+H-H2O, M+H	C18H28O	43.7	25.9	0.0246262
563.154	2.05927	pos	Prunin 3''-p-coumarate	LMPK12140246	Lipids and lipid-like molecules	M+H-H2O	C30H28O12	43.7	36.2	-1.43416
369.153	2.66228	neg	Valaciclovir	HMDB0014716	Organic acids and derivatives	M+FA-H	C13H20N6O4	43.7	35.9	1.33466
194.117	8.2818	pos	2-Methylpropyl 2-aminobenzoate	HMDB0035072	Benzenoids	M+H	C11H15NO2	43.7	26.3	-1.99111
389.18	4.198	pos	(1R*,2R*,4R*,8S*)-p-Menthane-1,2,8,9-tetrol 9-glucoside	HMDB0039976	Lipids and lipid-like molecules	M+Na	C16H30O9	43.7	33.8	4.1917
671.267	8.67645	pos	Tryptophyl-Methionine	HMDB0029089	Organic acids and derivatives	2M+H	C16H21N3O3S	43.7	30.6	-0.770586
501.317	5.5151	pos	Tuftsin	HMDB0005770	Organic acids and derivatives	M+H	C21H40N8O6	43.7	33.3	4.54275
793.253	3.6294	neg	Epimedoside D	LMPK12111717	Lipids and lipid-like molecules	M-H	C37H46O19	43.6	23.5	-3.23245
675.122	2.53278	neg	[3,5-dihydroxy-2-(hydroxymethyl)-6-{1,2,6-trihydroxy-5-[hydroxy(3,4,5-trihydroxyoxan-2-yl)methyl]-3-[(2E)-3-(4-hydroxyphenyl)prop-2-enoyl]-4-oxocyclohex-2-en-1-yl}oxan-4-yl]oxidanesulfonic acid	HMDB0128266	Phenylpropanoids and polyketides	M-H2O-H	C27H34O19S	43.6	26	-2.65486
401.134	3.23888	pos	Lilaline	LMPK12111977	Lipids and lipid-like molecules	M+NH4	C20H17NO7	43.6	20.8	-1.5853
437.107	1.39602	neg	3,4,5-trihydroxy-6-{[2-(2-hydroxypropan-2-yl)-7-oxo-2H,3H,7H-furo[3,2-g]chromen-9-yl]oxy}oxane-2-carboxylic acid	HMDB0132921	Phenylpropanoids and polyketides	M-H	C20H22O11	43.6	25.6	-4.71253
425.34	6.72672	pos	1α,25-dihydroxy-26,27-ethanovitamin D3 / 1α,25-dihydroxy-26,27-ethanocholecalciferol	42338	Unclassified	M+H-H2O, M+Na, M+K, M+H, M+NH4	C29H46O3	43.6	24.1	-2.07189
673.284	6.4619	pos	Zaragozic acid A	LMPK00000001	Lipids and lipid-like molecules	M+H-H2O	C35H46O14	43.6	30.3	-1.40644
437.143	2.83457	pos	3,4,5-trihydroxy-6-{[8-methoxy-6-(3-methylbut-2-en-1-yl)-2-oxo-2H-chromen-7-yl]oxy}oxane-2-carboxylic acid	HMDB0128651	Phenylpropanoids and polyketides	M+H-H2O, M+H	C21H24O10	43.6	25.4	-1.72874
302.16	2.56175	pos	2-Phenylethyl beta-D-glucopyranoside	HMDB0029819	Organic oxygen compounds	M+H, M+NH4	C14H20O6	43.6	28.6	-1.46872
359.148	2.96373	pos	4,8,9-trihydroxy-17-methoxy-2-oxatricyclo[13.2.2.1³,⁷]icosa-1(17),3,5,7(20),15,18-hexaen-10-one	HMDB0133427	Phenylpropanoids and polyketides	M+H	C20H22O6	43.6	35.5	-1.5112
532.181	1.05015	pos	Dide-O-methyl-4-O-alpha-D-glucopyranosylsimmondsin	HMDB0038329	Organic oxygen compounds	M+NH4, M+Na	C20H31NO14	43.6	33.8	-4.57596
374.159	3.84318	pos	3-(3,4-dimethoxyphenyl)-N-[2-(1-hydroxy-3-methoxy-4-oxocyclohexa-2,5-dien-1-yl)ethyl]prop-2-enimidic acid	HMDB0135474	Benzenoids	M+H	C20H23NO6	43.6	25.5	-1.57212
325.248	3.97768	pos	Dihydrocapsaicin	HMDB0038457	Benzenoids	M+NH4	C18H29NO3	43.6	26	-1.90576
213.091	1.79812	pos	Benzyl benzoate	1295	Benzenoids	M+H, 2M+H	C14H12O2	43.6	24	-1.02511
245.174	7.94165	pos	Menthyl ethylene glycol carbonate	HMDB0036141	Lipids and lipid-like molecules	M+H	C13H24O4	43.6	27.1	-2.08415
427.102	1.78328	pos	Epigallocatechin 3-O-(4-hydroxybenzoate)	LMPK12020131	Lipids and lipid-like molecules	M+H	C22H18O9	43.6	43.1	-1.90654
137.132	3.72652	pos	(-)-Carvomenthone	HMDB0034969	Lipids and lipid-like molecules	M+H-H2O, 2M+H	C10H18O	43.6	33.9	-4.71755
469.331	5.32462	pos	Bassic acid	HMDB0034526	Lipids and lipid-like molecules	M+H-H2O	C30H46O5	43.6	33.2	-1.47883
335.221	4.8908	pos	Prostaglandin J2	HMDB0002710	Lipids and lipid-like molecules	M+H	C20H30O4	43.6	31.1	-1.42113
561.044	0.675833	pos	O-Phosphotyrosine	HMDB0006049	Organic acids and derivatives	2M+K	C9H12NO6P	43.6	23.7	1.245
235.111	6.68305	pos	Cysteinyl-Isoleucine	HMDB0028778	Organic acids and derivatives	M+H	C9H18N2O3S	43.6	27.9	0.574609
259.205	8.53178	pos	11E,17-Octadecadien-9-ynoic acid	LMFA01031088	Lipids and lipid-like molecules	M+H-H2O	C18H28O2	43.6	35.1	-1.59368
411.362	8.93277	pos	4,4-Dimethylcholesta-8,14,24-trienol	HMDB0001023	Lipids and lipid-like molecules	M+H-H2O, M+H	C29H46O	43.6	28	-1.21
389.229	4.66515	pos	3b-Allotetrahydrocortisol	HMDB0000314	Lipids and lipid-like molecules	M+Na	C21H34O5	43.6	28.2	-3.14197
445.331	6.3529	pos	5,9-Epidioxy-3-hydroxyergost-7-en-6-one	88608	Lipids and lipid-like molecules	M+H	C28H44O4	43.6	29	-1.51456
543.279	5.23795	pos	Cortolone-3-glucuronide	61643	Lipids and lipid-like molecules	M+H	C27H42O11	43.6	47.9	-2.05397
451.053	1.57133	neg	{4-[(1E)-3-oxo-3-[(3,4,5,6-tetrahydroxyoxan-2-yl)methoxy]prop-1-en-1-yl]phenyl}oxidanesulfonic acid	HMDB0125132	Phenylpropanoids and polyketides	M+FA-H	C15H18O11S	43.5	25.5	-4.65488
558.253	2.1316	pos	Sambacin	HMDB0038883	Unclassified	M+NH4, M+Na	C26H36O12	43.5	22.8	-2.42334
741.222	2.39025	pos	Kaempferol 3-(2''-rhamnosylrutinoside)	HMDB0037432	Phenylpropanoids and polyketides	M+H	C33H40O19	43.5	25.5	-1.96897
595.286	5.94485	pos	PI(18:3(6Z,9Z,12Z)/0:0)	81181	Unclassified	M+H, M+Na, M+NH4, M+K, M+H-H2O	C27H47O12P	43.5	27.4	-2.59615
605.149	3.35525	neg	3,4,5-trihydroxy-6-({7-methoxy-4-oxo-2-phenyl-8-[3,4,5-trihydroxy-6-(hydroxymethyl)oxan-2-yl]-4H-chromen-5-yl}oxy)oxane-2-carboxylic acid	HMDB0127165	Phenylpropanoids and polyketides	M-H	C28H30O15	43.5	28.2	-3.94969
471.346	6.92353	pos	3beta-3,24-Dihydroxy-9(11),12-oleanadien-30-oic acid	90561	Lipids and lipid-like molecules	M+H, M+NH4	C30H46O4	43.5	24.7	-2.684
582.253	3.6257	pos	Gluten exorphin A5	HMDB0059793	Organic acids and derivatives	M+H-H2O	C29H37N5O9	43.5	32.5	-4.5015
371.144	1.09948	pos	6''-O-Acetylholocalin	HMDB0036331	Organic oxygen compounds	M+NH4	C16H19NO8	43.5	29.9	-1.72134
310.31	9.5809	pos	Geranylcitronellol	HMDB0032147	Lipids and lipid-like molecules	M+H, M+NH4	C20H36O	43.5	19.1	-0.90535
221.03	0.690217	neg	(4S,5S)-4,5-dihydroxy-2,6-dioxohexanoic acid	LMFA01050449	Lipids and lipid-like molecules	M+FA-H	C6H8O6	43.5	27.3	-2.32207
401.159	2.86323	pos	Italipyrone	HMDB0041307	Organoheterocyclic compounds	M+H	C22H24O7	43.5	28.2	-0.363548
714.548	13.8375	pos	Araliacerebroside	HMDB0033621	Lipids and lipid-like molecules	M+H-H2O, M+Na, M+H	C40H77NO10	43.5	34.3	-4.80875
365.232	9.55273	pos	Insignin A	LMST02030222	Lipids and lipid-like molecules	M+H	C21H32O5	43.5	22.3	-1.84404
399.25	7.20485	pos	Tris(butoxyethyl)phosphate	70068	Unclassified	M+H	C18H39O7P	43.5	24	-2.13467
389.181	2.69073	pos	2-[4-(3-Hydroxypropyl)-2-methoxyphenoxy]-1,3-propanediol 1-xyloside	95935	Organic oxygen compounds	M+H	C18H28O9	43.5	23.6	-0.264663
343.043	1.92945	pos	2-(3,4-dihydroxyphenyl)-5,6,7,8-tetrahydroxy-3,4-dihydro-2H-1-benzopyran-4-one	HMDB0140538	Phenylpropanoids and polyketides	M+Na	C15H12O8	43.5	36.3	2.83138
570.507	10.6603	pos	DG(15:0/16:1(9Z)/0:0)	HMDB0007070	Lipids and lipid-like molecules	M+NH4	C34H64O5	43.5	29.4	-3.08044
524.196	1.67995	pos	Neopterin	HMDB0000845	Organoheterocyclic compounds	2M+NH4	C9H11N5O4	43.5	22.8	0.055426
315.181	1.95812	pos	(4R,6S)-p-Menth-1-ene-4,6-diol 4-glucoside	HMDB0038980	Lipids and lipid-like molecules	M+H-H2O, M+H	C16H28O7	43.5	27.9	1.90393
272.258	5.46977	pos	Hypogeic acid	HMDB0002186	Lipids and lipid-like molecules	M+NH4	C16H30O2	43.5	28	-0.176841
561.325	7.20807	neg	IC202C	LMFA08020184	Lipids and lipid-like molecules	M+FA-H	C23H44N6O7	43.5	22.5	-1.27626
343.174	4.38565	pos	1-O-(8R-hydroxy-8-methyl-3Z,9-decadienoyl)-beta-D-glucopyranose	LMFA13010039	Lipids and lipid-like molecules	M+H-H2O	C17H28O8	43.5	27.2	-2.09327
397.164	3.81402	pos	Rotenonic acid	43806	Unclassified	M+H	C23H24O6	43.5	34.7	-1.88695
510.16	4.182	pos	Hypolaetin 7,3'-dimethyl eter 4'-glucoside	LMPK12111392	Lipids and lipid-like molecules	M+NH4	C23H24O12	43.5	28.9	-1.39292
337.237	6.76392	neg	11-deoxy-PGE1	LMFA03010054	Lipids and lipid-like molecules	M-H	C20H34O4	43.5	35.5	-4.89667
603.135	1.00133	pos	6-{[6-(3,4-dihydroxy-6-methyl-5-oxooxan-2-yl)-5-hydroxy-2-(4-hydroxy-3-methoxyphenyl)-4-oxo-4H-chromen-7-yl]oxy}-3,4,5-trihydroxyoxane-2-carboxylic acid	HMDB0127331	Phenylpropanoids and polyketides	M+H-H2O	C28H28O16	43.5	31.2	1.21124
393.31	4.27583	pos	Leukotriene B4-3-aminopropylamide	63034	Unclassified	M+H	C23H40N2O3	43.5	33.8	-2.33628
375.155	4.58232	pos	Gravacridonetriol	HMDB0029330	Organoheterocyclic compounds	M+NH4	C19H19NO6	43.5	33	-0.576579
108.021	4.81418	neg	1-Methyl-4-nitroimidazole	HMDB0060659	Organoheterocyclic compounds	M-H2O-H	C4H5N3O2	43.5	27.8	3.65871
359.221	6.56438	pos	7,8-epoxy-17S-HDHA	LMFA04000013	Lipids and lipid-like molecules	M+H	C22H30O4	43.5	36.1	-1.93632
227.129	6.97073	neg	2E,4E-undecadienoic acid	LMFA01030222	Lipids and lipid-like molecules	M+FA-H	C11H18O2	43.5	25.3	-2.04275
321.242	5.73577	pos	(±)18-HETE	45292	Unclassified	M+H	C20H32O3	43.5	40.9	-2.78728
593.148	3.00893	neg	Kaempferol 3-neohesperidoside	HMDB0037573	Phenylpropanoids and polyketides	M-H, M+FA-H	C27H30O15	43.4	23	-4.83437
607.289	9.7359	pos	Deoxycholic acid 3-glucuronide	HMDB0002596	Lipids and lipid-like molecules	M+K	C30H48O10	43.4	25.5	2.3616
341.086	1.65783	neg	6-(4-ethenyl-5-hydroxy-2-methoxyphenoxy)-3,4,5-trihydroxyoxane-2-carboxylic acid	HMDB0128039	Organic oxygen compounds	M-H, 2M-H	C15H18O9	43.4	24.3	-4.0407
597.147	1.76845	pos	Myricetin 3-xylosyl-(1->2)-rhamnoside	50857	Unclassified	M+H	C26H28O16	43.4	27.8	2.83097
312.165	1.90012	pos	Ethyl (S)-3-hydroxybutyrate glucoside	HMDB0031693	Lipids and lipid-like molecules	M+H, M+NH4	C12H22O8	43.4	28	-4.79392
613.175	2.34547	neg	Phloretin xylosyl-galactoside	HMDB0029252	Phenylpropanoids and polyketides	M+FA-H	C26H32O14	43.4	28.2	-3.51901
445.075	2.89277	neg	Myricitrin	HMDB0034360	Phenylpropanoids and polyketides	M-H2O-H	C21H20O12	43.4	44.9	-4.62087
320.134	1.30348	pos	3-(2,3-dihydroxy-4-methoxyphenyl)-7-hydroxy-3,4-dihydro-2H-1-benzopyran-4-one	HMDB0133776	Phenylpropanoids and polyketides	M+H, M+NH4	C16H14O6	43.4	22.6	1.41717
491.154	2.8059	pos	Quercetin 7,3',4'-trimethyl ether 3-rhamnoside	LMPK12112656	Lipids and lipid-like molecules	M+H	C24H26O11	43.4	31.4	-1.55117
311.294	3.94785	pos	17Z-octadecenoic acid	LMFA01030082	Lipids and lipid-like molecules	M+H-H2O, M+H	C20H38O2	43.4	24.5	-0.812649
899.223	1.94378	pos	Quercetin 3-rutinoside-7-(6''-benzoylglucoside)	LMPK12112266	Lipids and lipid-like molecules	M+Na	C40H44O22	43.4	42.5	1.27124
171.044	2.8059	pos	Isoplumbagin	HMDB0035291	Benzenoids	M+H-H2O	C11H8O3	43.4	27.7	-2.16337
403.16	2.24677	pos	Lamioside	LMPR0102070018	Lipids and lipid-like molecules	M+H-H2O	C18H28O11	43.4	24.6	-0.465111
629.149	3.29772	pos	Kaempferol 3-(3''-acetyl-alpha-L-arabinofuranoside)-7-rhamnoside	LMPK12111900	Lipids and lipid-like molecules	M+Na	C28H30O15	43.4	33.2	1.93868
935.264	1.6353	pos	Quercetin 3-rutinoside 3',7-diglucoside	HMDB0037958	Phenylpropanoids and polyketides	M+H	C39H50O26	43.4	44.2	-2.24135
257.102	2.66175	pos	3-carboxy-4-methyl-5-(1-hydroxypropyl)-2-furanpropionic acid	LMFA01150060	Lipids and lipid-like molecules	M+H, M+NH4, M+H-H2O	C12H16O6	43.4	30.8	-0.975734
317.029	2.66175	pos	3,3',4',5,6,7,8-Heptahydroxyflavone	HMDB0030159	Phenylpropanoids and polyketides	M+H-H2O	C15H10O9	43.4	30.9	-0.721389
327.216	6.1894	pos	(3b,6b,8a,12a)-8,12-Epoxy-7(11)-eremophilene-6,8,12-trimethoxy-3-ol	88075	Organoheterocyclic compounds	M+H, M+Na, M+K	C18H30O5	43.4	25.2	-1.42232
287.091	5.22195	pos	3-(3-hydroxy-4-methoxyphenyl)-1-(2,4,6-trihydroxyphenyl)propan-1-one	HMDB0128062	Phenylpropanoids and polyketides	M+H-H2O	C16H16O6	43.4	23.1	-1.74121
205.087	4.4747	neg	5-[(3-methoxyphenyl)methyl]oxolan-2-one	HMDB0127763	Benzenoids	M-H	C12H14O3	43.4	24.3	-2.27455
413.141	1.66562	pos	Loganin	LMPR0102070001	Lipids and lipid-like molecules	M+Na	C17H26O10	43.4	27.1	-1.43113
388.233	3.5532	pos	5-Megastigmen-7-yne-3,9-diol 9-glucoside	HMDB0032841	Lipids and lipid-like molecules	M+NH4	C19H30O7	43.4	31.6	-0.779846
351.252	5.10812	pos	Cortol	HMDB0003180	Lipids and lipid-like molecules	M+H-H2O	C21H36O5	43.4	25	-2.24599
493.225	4.1982	neg	Glutaminylthreonine	HMDB0028807	Organic acids and derivatives	2M-H	C9H17N3O5	43.4	22.4	-2.35454
602.243	1.21115	pos	(2S,4S)-Monatin	HMDB0041309	Organic acids and derivatives	2M+NH4	C14H16N2O5	43.4	27.5	-4.14387
479.299	5.95908	pos	GS 1500	LMST03020614	Lipids and lipid-like molecules	M+H-H2O	C31H44O3S	43.4	34.9	2.77801
333.059	0.675833	pos	6-(1-benzofuran-4-yloxy)-3,4,5-trihydroxyoxane-2-carboxylic acid	HMDB0129414	Organic oxygen compounds	M+Na	C14H14O8	43.4	34.2	1.54929
296.077	0.912167	pos	Tetrahydroneopterin	HMDB0000942	Organoheterocyclic compounds	M+K	C9H15N5O4	43.4	33.3	3.94963
402.285	4.99747	pos	myriocin	LMFA01060203	Lipids and lipid-like molecules	M+H	C21H39NO6	43.4	32.1	-0.55534
357.263	4.9818	pos	13,14-dihydro-15(R)-Prostaglandin E1	45575	Unclassified	M+H	C20H36O5	43.4	29.8	-2.63741
251.165	5.60747	neg	Hydroxypelenolide	HMDB0036663	Lipids and lipid-like molecules	M-H	C15H24O3	43.4	29	-1.67822
694.399	6.17423	pos	Gingerglycolipid A	HMDB0041093	Lipids and lipid-like molecules	M+NH4, M+K, M+Na, M+H, M+H-H2O	C33H56O14	43.3	20.6	-2.71001
919.27	1.54613	pos	Hyperin 2''-[glucosyl-(1->3)-rhamnoside] 6''-rhamnoside	HMDB0039911	Phenylpropanoids and polyketides	M+H	C39H50O25	43.3	22.9	-1.23502
463.086	1.62883	neg	3,4,5-trihydroxy-6-[2,4,6-trihydroxy-3-(2-oxo-3-phenylpropanoyl)phenoxy]oxane-2-carboxylic acid	HMDB0125432	Phenylpropanoids and polyketides	M-H	C21H20O12	43.3	31	-4.14988
330.336	6.8337	pos	N,N-dimethyl-Safingol	53956	Unclassified	M+H	C20H43NO2	43.3	21.3	-1.51381
471.346	5.82892	pos	Camelliagenin B	90000	Lipids and lipid-like molecules	M+H-H2O, M+NH4, M+Na, M+H	C30H48O5	43.3	25.6	-2.74809
323.097	0.9517	neg	1-O-(4-hydroxy-2-methylene-butanoyl)-beta-D-glucopyranose	LMFA13010041	Lipids and lipid-like molecules	M+FA-H	C11H18O8	43.3	25.7	-3.86382
385.115	0.617883	neg	Linocinnamarin	HMDB0030678	Organic oxygen compounds	M+FA-H	C16H20O8	43.3	28.1	2.71535
405.129	2.41747	neg	6-Hydroxymelatonin glucuronide	HMDB0060786	Organic oxygen compounds	M-H2O-H	C19H24N2O9	43.3	29.2	-2.61285
517.152	1.71667	neg	Mizoribine	HMDB0041934	Nucleosides, nucleotides, and analogues	2M-H	C9H13N3O6	43.3	24.3	-2.4126
389.129	2.61912	neg	Melibiitol	HMDB0006791	Lipids and lipid-like molecules	M+FA-H	C12H24O11	43.3	35.5	-3.8108
282.12	1.13215	pos	2'-O-Methyladenosine	58235	Nucleosides, nucleotides, and analogues	M+H	C11H15N5O4	43.3	48.8	-0.467261
947.482	5.81563	neg	Asparagoside D	HMDB0031836	Lipids and lipid-like molecules	M+FA-H	C45H74O18	43.3	31.7	-4.23267
239.128	4.69485	neg	4-Hydroxypropofol	HMDB0014018	Benzenoids	M+FA-H	C12H18O2	43.3	26	-3.07941
324.072	2.2873	neg	DIBOA-Glc	HMDB0033734	Organic oxygen compounds	M-H2O-H	C14H17NO9	43.3	36	-2.65765
341.208	5.60843	pos	15-Oxo-ETE	36303	Lipids and lipid-like molecules	M+Na	C20H30O3	43.3	29.4	-3.39626
301.179	6.74138	pos	3,4,17-trihydroxy-9,10-seco-androsta-1,3,5(10)-triene-9-one	LMST02020116	Lipids and lipid-like molecules	M+H-H2O, M+H	C19H26O4	43.3	25.3	-1.94748
228.195	9.21425	pos	10-tridecynoic acid	LMFA01030603	Lipids and lipid-like molecules	M+NH4	C13H22O2	43.3	24.9	-3.22935
402.248	1.57647	pos	6-hydroxy buspirone	85046	Unclassified	M+H	C21H31N5O3	43.3	33.6	-4.65158
177.127	4.68165	pos	Rhubafuran	HMDB0036021	Benzenoids	M+H-H2O, M+H	C12H16O	43.3	26.7	-4.14007
256.227	5.84442	pos	Calamendiol	HMDB0034673	Lipids and lipid-like molecules	M+NH4	C15H26O2	43.3	26	-0.416208
275.2	7.27902	pos	12-Keto-9Z,13Z,15Z-octadecatrienoic acid	LMFA02000310	Lipids and lipid-like molecules	M+H-H2O	C18H28O3	43.3	28.8	-1.33511
229.086	3.08055	pos	cis-Resveratrol	44878	Unclassified	M+H	C14H12O3	43.3	32.7	-1.15439
296.185	5.45493	pos	Monoethylhexyl phthalic acid	HMDB0013248	Benzenoids	M+NH4	C16H22O4	43.3	23.9	-0.821552
241.18	5.41098	neg	14-hydroxy-12-tetradecenoic acid	LMFA01050178	Lipids and lipid-like molecules	M-H	C14H26O3	43.3	21.8	-3.16289
145.029	5.6373	neg	2-Benzofurancarboxaldehyde	HMDB0033183	Organoheterocyclic compounds	M-H	C9H6O2	43.3	24.4	-3.68527
733.127	3.41292	neg	({6-[5,7-dihydroxy-2-(4-methoxyphenyl)-4-oxo-3-[3,4,5-trihydroxy-6-(hydroxymethyl)oxan-2-yl]-4H-chromen-6-yl]-3,4,5-trihydroxyoxan-2-yl}methoxy)sulfonic acid	HMDB0127055	Phenylpropanoids and polyketides	M+FA-H	C28H32O18S	43.2	21	-2.96033
917.236	2.22963	neg	Quercetin 3-(6'''-p-coumarylglucosyl)(1->2)-rhamnoside 7-glucoside	HMDB0040485	Phenylpropanoids and polyketides	M-H	C42H46O23	43.2	24.4	0.0890001
729.129	2.84943	neg	Quercetin 3-(2'''-galloylglucosyl)-(1->2)-alpha-L-arabinofuranoside	LMPK12110568	Lipids and lipid-like molecules	M-H2O-H	C33H32O20	43.2	29.2	-2.68672
479.118	1.70912	pos	Syringetin 3-xyloside	50909	Unclassified	M+H	C22H22O12	43.2	31.7	-1.21356
859.228	2.56145	neg	Spinosin A	HMDB0037465	Phenylpropanoids and polyketides	M+FA-H	C39H42O19	43.2	41.6	-2.22327
431.081	1.65783	neg	6-[4-(2-carboxy-2-oxoethyl)-2-methoxyphenoxy]-3,4,5-trihydroxyoxane-2-carboxylic acid	HMDB0126593	Organic oxygen compounds	M+FA-H	C16H18O11	43.2	27.2	-4.96576
103.003	0.617883	neg	Malonic acid	HMDB0000691	Organic acids and derivatives	M-H	C3H4O4	43.2	22.8	-2.26959
711.212	2.36158	pos	Domesticoside	HMDB0029647	Organic oxygen compounds	2M+Na	C15H20O9	43.2	22.3	1.81748
641.259	5.41112	pos	Gluten exorphin B5	HMDB0059795	Organic acids and derivatives	M+H-H2O	C30H38N6O11	43.2	24.4	3.72606
213.148	4.38565	pos	7-Oxo-11-dodecenoic acid	43202	Lipids and lipid-like molecules	M+H-H2O, M+H	C12H20O3	43.2	26.4	-3.13219
371.326	6.03728	pos	N-palmitoyl proline	LMFA08020117	Lipids and lipid-like molecules	M+NH4	C21H39NO3	43.2	24.4	-2.0505
311.185	5.59277	pos	Botrydial	LMPR0103640001	Lipids and lipid-like molecules	M+H	C17H26O5	43.2	19.6	-0.601556
406.151	1.43947	pos	Serpyllin	LMPK12111420	Lipids and lipid-like molecules	M+NH4	C20H20O8	43.2	28.5	4.10013
355.102	2.96493	neg	3,4,5-trihydroxy-6-{[3-(4-methoxyphenyl)oxiran-2-yl]methoxy}oxane-2-carboxylic acid	HMDB0135660	Organic oxygen compounds	M-H	C16H20O9	43.2	31.8	-4.75074
293.175	5.92062	neg	Furanofukinin	HMDB0036640	Lipids and lipid-like molecules	M+FA-H	C16H24O2	43.2	28	-3.65487
278.212	6.0854	pos	(5R,E)-6-((8S,Z)-8-hydroxy-8-methylhexahydroindolizin-6(5H)-ylidene)-2,5-dimethylhex-2-enal	263696	Unclassified	M+H	C17H27NO2	43.2	28.6	1.53309
247.132	2.77707	pos	Tanacetin	HMDB0035715	Lipids and lipid-like molecules	M+H-H2O	C15H20O4	43.2	34.4	-1.98556
251.2	4.71465	pos	(Z)-hexadec-13-en-11-ynoic acid	LMFA01031151	Lipids and lipid-like molecules	M+H	C16H26O2	43.2	25.4	-2.92286
263.139	2.23227	pos	Tyrosyl-Valine	HMDB0029118	Organic acids and derivatives	M+H-H2O	C14H20N2O4	43.2	28.3	-1.63754
400.305	7.23435	pos	7-F2-dihomo-IsoP	LMFA03110170	Lipids and lipid-like molecules	M+NH4	C22H38O5	43.2	32.6	-3.12127
545.058	2.89277	neg	(2-{[5,7-dihydroxy-2-(3-hydroxyphenyl)-4-oxo-3,4-dihydro-2H-1-benzopyran-3-yl]oxy}-4-hydroxy-5-(hydroxymethyl)oxolan-3-yl)oxidanesulfonic acid	HMDB0132755	Phenylpropanoids and polyketides	M+FA-H	C20H20O13S	43.1	25.7	-4.44977
670.233	2.0156	pos	5-Methoxyafrormosin 7-O-laminaribioside	LMPK12050379	Lipids and lipid-like molecules	M+NH4, M+K, M+H	C30H36O16	43.1	22	-1.70877
961.259	2.33113	neg	Kaempferol 3-rhamnoside-7-[6'''-ferulyglucosyl-(1->3)-rhamnoside]	LMPK12111904	Lipids and lipid-like molecules	M+FA-H	C43H48O22	43.1	21.9	-3.22544
287.124	0.617683	pos	2'-Deoxymugineic acid	HMDB0033909	Organic acids and derivatives	M+H-H2O, M+H	C12H20N2O7	43.1	21.7	-0.205123
293.211	7.25105	neg	9,10-epoxy-11-hydroxy-12-octadecenoic acid	LMFA02000277	Lipids and lipid-like molecules	M-H2O-H	C18H32O4	43.1	20.3	-3.42053
404.155	2.60442	pos	3,4,5-trihydroxy-6-{[4-hydroxy-5-(3-hydroxyphenyl)pentanoyl]oxy}oxane-2-carboxylic acid	HMDB0127755	Organic oxygen compounds	M+H-H2O, M+NH4	C17H22O10	43.1	21.2	0.767419
330.263	5.62427	pos	(±)-(E)-13-Hydroxy-10-oxo-11-octadecenoic acid	HMDB0040900	Lipids and lipid-like molecules	M+H-H2O, M+Na, M+NH4	C18H32O4	43.1	23	-3.62809
645.18	1.59097	pos	Dicliripariside C	LMPK12110079	Lipids and lipid-like molecules	M+Na	C29H34O15	43.1	28.2	2.32761
387.145	3.58623	neg	Hydroxygaleon	HMDB0031535	Phenylpropanoids and polyketides	M+FA-H	C20H22O5	43.1	27	0.53061
408.258	2.9204	pos	(3S,5R,6S,7E,9x)-7-Megastigmene-3,6,9-triol 9-glucoside	HMDB0041176	Lipids and lipid-like molecules	M+H, M+NH4	C19H34O8	43.1	28.6	-2.83065
321.06	2.44758	pos	trans-3,3',4',5,5',7-Hexahydroxyflavanone	HMDB0030835	Phenylpropanoids and polyketides	M+H, M+NH4	C15H12O8	43.1	34.5	-3.0465
553.082	1.62883	neg	6-{[2-(3,4-dihydroxyphenyl)-5,7-dihydroxy-6-methoxy-4-oxo-4H-chromen-3-yl]oxy}-3,4,5-trihydroxyoxane-2-carboxylic acid	HMDB0128776	Phenylpropanoids and polyketides	M+FA-H	C22H20O14	43.1	33.7	-2.66623
568.239	2.9204	pos	Tracheloside	HMDB0030557	Lignans, neolignans and related compounds	M+NH4	C27H34O12	43.1	28.1	-0.571567
329.134	1.65047	pos	Taxiphyllin	HMDB0030704	Organic oxygen compounds	M+NH4	C14H17NO7	43.1	24.6	-1.26936
321.081	0.7912	neg	3,4,5-trihydroxy-6-[(3-methylbut-2-enoyl)oxy]oxane-2-carboxylic acid	HMDB0128920	Organic oxygen compounds	M+FA-H	C11H16O8	43.1	27.4	-4.81992
308.139	2.05927	pos	1H-Indole-3-carboxaldehyde	HMDB0029737	Organoheterocyclic compounds	2M+NH4	C9H7NO	43.1	20.9	-0.693283
311.092	2.28993	pos	Hoslundal	48605	Unclassified	M+H	C18H14O5	43.1	35.6	2.76319
313.071	5.37965	neg	Strobochrysin	LMPK12110170	Lipids and lipid-like molecules	M+FA-H	C16H12O4	43.1	22.2	-4.4082
471.346	8.00098	pos	(3alpha,20R,24Z)-3-Hydroxy-21-oxoeupha-8,24-dien-26-oic acid	HMDB0033213	Lipids and lipid-like molecules	M+H	C30H46O4	43.1	27.2	-2.10608
311.127	2.86323	pos	5-O-Methylleridol	LMPK12140200	Lipids and lipid-like molecules	M+H-H2O	C19H20O5	43.1	31.3	-2.78071
504.367	7.26418	pos	Quillaic acid	LMPR0106150037	Lipids and lipid-like molecules	M+NH4	C30H46O5	43.1	26.5	-2.76033
383.151	4.13617	pos	Licoricone	HMDB0029515	Phenylpropanoids and polyketides	M+H	C22H22O6	43.1	36.1	4.51676
290.113	1.19615	pos	2-cyano-3-(3,4-dihydroxy-5-nitrophenyl)-N,N-diethylpropanamide	HMDB0142220	Benzenoids	M+H-H2O	C14H17N3O5	43.1	29.5	-1.79146
376.211	4.8753	pos	Prednisone	HMDB0014773	Lipids and lipid-like molecules	M+NH4	C21H26O5	43.1	26.8	-1.92551
313.139	2.4046	pos	Prunasin	HMDB0034934	Organic oxygen compounds	M+NH4, 2M+NH4, 2M+H, M+Na, M+K, M+H, M+H-H2O	C14H17NO6	43	16.2	-0.572339
287.055	2.69112	neg	Aromadendrin	HMDB0030847	Phenylpropanoids and polyketides	M-H, 2M-H	C15H12O6	43	27.8	-3.24111
388.16	3.05123	pos	4-Hydroxy-5-(phenyl)-valeric acid-O-glucuronide	HMDB0059980	Organic oxygen compounds	M+NH4	C17H22O9	43	27.6	-1.19656
555.291	7.29385	pos	1-Palmitoylglycerophosphoinositol	HMDB0061695	Lipids and lipid-like molecules	M+H-H2O, M+Na, M+H	C25H49O12P	43	22.7	-2.79252
445.075	3.47008	neg	6-Hydroxykaempferol 3-glucoside	HMDB0040478	Phenylpropanoids and polyketides	M-H2O-H	C21H20O12	43	34.3	-4.83265
385.076	1.806	neg	6-{3-[(1E)-2-carboxyeth-1-en-1-yl]phenoxy}-3,4,5-trihydroxyoxane-2-carboxylic acid	HMDB0124973	Organic oxygen compounds	M+FA-H	C15H16O9	43	32.3	-4.38054
551.138	2.47625	pos	Kaempferol 3,4'-dixyloside	50284	Unclassified	M+H	C25H26O14	43	29	-1.95987
209.066	0.632383	neg	L-Fucose	HMDB0000174	Organic oxygen compounds	M+FA-H	C6H12O5	43	22.5	-2.68881
229.154	1.66562	pos	Isoleucylproline	HMDB0011174	Organic acids and derivatives	M+H	C11H20N2O3	43	22.6	-1.48101
347.096	1.14902	neg	2-Hydroxyestrone sulfate	HMDB0012622	Lipids and lipid-like molecules	M-H2O-H	C18H22O6S	43	23.3	1.53672
324.129	0.60355	neg	2-O-alpha-D-Galactopyranosyl-1-deoxynojirimycin	HMDB0041337	Organic oxygen compounds	M-H	C12H23NO9	43	28.3	-3.20132
365.052	0.776533	neg	3,4,5-trihydroxy-6-(1-oxo-1H-isochromene-3-carbonyloxy)oxane-2-carboxylic acid	HMDB0128629	Organic oxygen compounds	M-H	C16H14O10	43	29.5	0.337576
553.081	1.761	neg	3,4,5-trihydroxy-6-{[3,6,7-trihydroxy-2-(4-hydroxy-3-methoxyphenyl)-4-oxo-4H-chromen-5-yl]oxy}oxane-2-carboxylic acid	HMDB0128769	Phenylpropanoids and polyketides	M+FA-H	C22H20O14	43	32.4	-4.77016
660.421	8.51728	pos	PS(13:0/15:1(9Z))	LMGP03010071	Lipids and lipid-like molecules	M+H-H2O	C34H64NO10P	43	27.9	-3.29068
307.263	3.88868	pos	20-HEDE	LMFA03000010	Lipids and lipid-like molecules	M+H-H2O, M+H	C20H36O3	43	31.5	-1.32375
703.295	6.8932	pos	Taccalonolide A	LMST01160016	Lipids and lipid-like molecules	M+H	C36H46O14	43	21.7	-1.62717
568.358	5.6896	pos	PS(21:0/0:0)	LMGP03050026	Lipids and lipid-like molecules	M+H	C27H54NO9P	43	33.2	-4.64964
147.091	9.43008	pos	2-(1,2-Diamino-1-propenyl)phenol	HMDB0034900	Benzenoids	M+H-H2O	C9H12N2O	43	44.3	-4.65772
337.141	1.31965	pos	Semilepidinoside A	HMDB0033107	Organic oxygen compounds	M+H	C16H20N2O6	43	22.2	3.71518
701.28	7.30885	pos	Hv-NCC-1	HMDB0039005	Organoheterocyclic compounds	M+Na	C35H42N4O10	43	27.8	0.512473
304.151	1.51217	neg	Lysyl-Hydroxyproline	HMDB0028952	Organic acids and derivatives	M+FA-H	C11H21N3O4	43	24.4	-3.21441
307.226	4.82913	pos	10-HODTA methyl ester	65404	Unclassified	M+H	C19H30O3	43	21.8	-2.53879
203.139	1.4103	pos	3-Hepteneoylglycine	HMDB0094729	Organic acids and derivatives	M+NH4, 2M+Na	C9H15NO3	43	25	-0.637164
203.07	4.50015	pos	(2-Naphthalenyloxy)acetic acid	HMDB0032706	Benzenoids	M+H	C12H10O3	43	25.3	-3.56383
405.262	6.79003	pos	Misoprostol	HMDB0015064	Lipids and lipid-like molecules	M+Na	C22H38O5	43	23.9	3.07327
577.133	2.00128	pos	Epicatechin-(4beta->8)-gallocatechin	HMDB0036303	Phenylpropanoids and polyketides	M+H-H2O	C30H26O13	42.9	26.8	-1.78009
918.503	6.92353	pos	Fistuloside B	HMDB0039004	Lipids and lipid-like molecules	M+NH4	C45H72O18	42.9	28.8	-2.61955
419.154	2.0736	pos	Oleoside dimethyl ester	HMDB0031350	Lipids and lipid-like molecules	M+H, M+NH4	C18H26O11	42.9	26.8	-1.61446
387.143	3.93302	pos	Pinostilbenoside	HMDB0039273	Phenylpropanoids and polyketides	M+H-H2O	C21H24O8	42.9	22.8	-1.16667
685.181	0.893533	neg	Bis-gamma-glutamylcysteinylbis-beta-alanine	HMDB0029413	Organic acids and derivatives	M+FA-H	C22H36N6O12S2	42.9	28.5	-0.781093
589.243	9.0876	pos	Desglucocheirotoxin	HMDB0034362	Lipids and lipid-like molecules	M+K	C29H42O10	42.9	28.4	2.84866
387.092	2.05415	neg	Glucocaffeic acid	HMDB0034313	Organooxygen compounds	M+FA-H	C15H18O9	42.9	23	-4.21664
565.118	3.06588	pos	Isorhamnetin 3-(6''-malonylglucoside)	HMDB0038820	Unclassified	M+H	C25H24O15	42.9	23.4	-0.795637
423.273	8.84777	pos	Lovastatin acid (Mevinolinic acid)	1037	Unclassified	M+H-H2O, M+H	C24H38O6	42.9	25.4	-4.4963
221.154	5.44182	neg	(1S,2S)-3-oxo-2-pentyl-cyclopentanebutanoic acid	LMFA02010016	Lipids and lipid-like molecules	M-H2O-H	C14H24O3	42.9	22.1	-2.67776
360.149	0.646667	pos	Melibiose	HMDB0000048	Organic oxygen compounds	M+NH4	C12H22O11	42.9	34.2	-4.44583
364.124	0.926667	pos	Methyl 6-O-galloyl-beta-D-glucopyranoside	HMDB0039354	Benzenoids	M+NH4, M+K, M+H	C14H18O10	42.9	15.7	-0.15652
604.164	3.23888	pos	6-(N-Acetyl-alpha-D-glucosaminyl)-1-phosphatidyl-1D-myo-inositol	HMDB0011669	Lipids and lipid-like molecules	M+H-H2O	C21H36NO18P	42.9	25.2	1.04302
137.059	2.04462	pos	Phenylacetic acid	HMDB0000209	Benzenoids	M+H	C8H8O2	42.9	25.2	-3.79183
717.276	3.29772	pos	Bn-NCC-1	HMDB0038229	Organoheterocyclic compounds	M+H	C37H40N4O11	42.9	24.6	-0.820226
384.222	1.81295	pos	(1S,2S,4R,8S)-p-Menthane-1,2,8,9-tetrol 2-glucoside	HMDB0039975	Lipids and lipid-like molecules	M+NH4	C16H30O9	42.9	29.5	-1.98243
323.258	3.5077	pos	15-OxoEDE	45658	Unclassified	M+H-H2O, M+H	C20H34O3	42.9	29.8	-1.91159
209.118	4.24187	neg	(±)7-epi Jasmonic Acid	36071	Unclassified	M-H	C12H18O3	42.9	21.3	-1.71467
503.242	8.13985	neg	PG(18:4(6Z,9Z,12Z,15Z)/0:0)	LMGP04050021	Lipids and lipid-like molecules	M-H	C24H41O9P	42.9	21.3	1.20533
549.339	5.33248	neg	Serratamic acid	LMFA00000002	Lipids and lipid-like molecules	2M-H	C13H25NO5	42.9	26.6	0.346572
253.216	6.01808	pos	Ambrettolic acid	LMFA01050106	Lipids and lipid-like molecules	M+H-H2O, M+H	C16H30O3	42.9	19.5	-1.14181
397.151	6.95607	neg	3,4,5-trihydroxy-6-{[1-(4-methoxyphenyl)-4-methyl-3-oxopentyl]oxy}oxane-2-carboxylic acid	HMDB0132960	Lipids and lipid-like molecules	M-H, M+FA-H	C19H26O9	42.9	28	0.455802
409.127	4.61602	neg	Lacosamide-glucuronide	HMDB0060829	Organic oxygen compounds	M-H2O-H	C18H24N2O10	42.9	27.9	3.02705
277.083	1.20985	neg	Nalidixic Acid	HMDB0014917	Organoheterocyclic compounds	M+FA-H	C12H12N2O3	42.9	25	-2.00238
329.159	8.03032	pos	Nepetaside	HMDB0038149	Lipids and lipid-like molecules	M+H-H2O	C16H26O8	42.8	18	-1.87198
773.212	2.08793	pos	Quercetin 3-rhamnosyl-(1->2)-glucosyl-(1->6)-galactoside	LMPK12112239	Lipids and lipid-like molecules	M+H, M+Na	C33H40O21	42.8	24.6	-2.02112
343.123	0.60355	neg	Maltitol	HMDB0002928	Lipids and lipid-like molecules	M-H, M+FA-H	C12H24O11	42.8	23.4	-4.00175
515.242	9.11913	neg	ANTIMYCIN A (A1 shown)	44177	Unclassified	M-H2O-H, M-H	C27H38N2O9	42.8	23.1	4.53775
697.196	2.34742	pos	Kaempferol 3-apiosyl-(1->2)-alpha-L-arabinofuranoside-7-rhamnoside	50291	Unclassified	M+H	C31H36O18	42.8	26.5	-1.59955
519.149	2.1891	pos	Vaccinoside	HMDB0034733	Lipids and lipid-like molecules	M+H-H2O	C25H28O13	42.8	31.5	-2.07787
431.06	2.73462	neg	Myricetin 3-arabinoside	HMDB0041635	Phenylpropanoids and polyketides	M-H2O-H	C20H18O12	42.8	30.7	-4.40333
361.149	2.74895	neg	Glucosyl (E)-2,6-Dimethyl-2,5-heptadienoate	HMDB0035136	Organic oxygen compounds	M+FA-H	C15H24O7	42.8	28.7	-4.39884
292.118	2.0156	pos	3,3',4',7-Tetrahydroxyflavan	HMDB0030541	Phenylpropanoids and polyketides	M+NH4	C15H14O5	42.8	26.1	-0.842345
467.118	1.22485	neg	2-(3,4-dihydroxyphenyl)-8-[3,4,5-trihydroxy-6-(hydroxymethyl)oxan-2-yl]-3,4-dihydro-2H-1-benzopyran-3,5,6,7-tetrol	HMDB0126703	Phenylpropanoids and polyketides	M-H	C21H24O12	42.8	25.3	-3.36346
306.165	1.51497	pos	Syndesine	93756	Organic acids and derivatives	M+H	C12H23N3O6	42.8	22.1	-1.9264
348.202	3.06588	pos	(4S,6R)-p-Mentha-1,8-diene-6,7-diol 7-glucoside	HMDB0039056	Lipids and lipid-like molecules	M+NH4	C16H26O7	42.8	23.9	1.17158
505.133	4.08883	pos	3,4,5-trihydroxy-6-{4-[2-hydroxy-3-(2,4,6-trihydroxyphenyl)propyl]-2-methoxyphenoxy}oxane-2-carboxylic acid	HMDB0127772	Organic oxygen compounds	M+Na	C22H26O12	42.8	24.1	2.71908
403.138	3.5827	pos	6-Hydroxy-1H-indole-3-acetamide	HMDB0031173	Organoheterocyclic compounds	2M+Na	C10H10N2O2	42.8	20.8	1.45458
549.159	2.70523	pos	Demethyloleuropein	HMDB0036121	Lipids and lipid-like molecules	M+Na	C24H30O13	42.8	30.3	1.25692
431.336	9.03127	pos	Sorbitan stearate	86567	Unclassified	M+H	C24H46O6	42.8	24.8	-2.21034
381.311	5.41112	pos	15-HETE-EA	LMFA08040040	Lipids and lipid-like molecules	M+NH4	C22H37NO3	42.8	25.3	-1.50631
681.397	7.16007	neg	PG(12:0/14:1(9Z))	LMGP04010046	Lipids and lipid-like molecules	M+FA-H	C32H61O10P	42.8	26.5	-2.34355
436.217	4.58232	pos	2-[4-(3-Hydroxypropyl)-2-methoxyphenoxy]-1,3-propanediol 1-glucoside	HMDB0040353	Organic oxygen compounds	M+NH4	C19H30O10	42.8	23.9	-0.764815
456.295	7.60317	pos	(-)-Fusicoplagin A	LMPR0104350001	Lipids and lipid-like molecules	M+NH4	C24H38O7	42.8	22.7	-1.8974
323.221	7.47133	pos	17-hydroxy-1-oxo-2,3-seco-androstan-3-oic acid	LMST02020113	Lipids and lipid-like molecules	M+H	C19H30O4	42.8	36.9	-2.68081
705.162	8.13985	neg	2'',3''-Di-O-p-coumaroylafzelin	HMDB0039928	Phenylpropanoids and polyketides	M-H2O-H	C39H32O14	42.7	24	1.43962
595.128	2.46078	neg	6-Hydroxyluteolin 7-xylosyl-(1->6)-glucoside	LMPK12111217	Lipids and lipid-like molecules	M-H	C26H28O16	42.7	22.7	-3.4098
869.233	3.16825	neg	Quercetin 7-[xylosyl-(1->2)-rhamnosyl-(1->2)-rhamnosyl]-(1->6)-glucoside	LMPK12112254	Lipids and lipid-like molecules	M-H2O-H	C38H48O24	42.7	31.3	-2.62512
865.196	1.24002	neg	Robinetinidol-(4alpha->8)-catechin-(6->4alpha)-robinetinidol	LMPK12030015	Lipids and lipid-like molecules	M-H	C45H38O18	42.7	21.8	-2.86518
377.101	4.12522	neg	Glabratephrinol	LMPK12110013	Lipids and lipid-like molecules	M-H	C22H18O6	42.7	22.1	-4.87959
343.226	6.44622	pos	17(S)-HpDoHE	45483	Unclassified	M+H-H2O	C22H32O4	42.7	20.1	-1.60656
404.191	2.99307	pos	Methylsyringin	HMDB0039570	Organic oxygen compounds	M+NH4	C18H26O9	42.7	21.1	-1.65907
785.429	6.4291	neg	Desglucodesrhamnoparillin	HMDB0033493	Lipids and lipid-like molecules	M+FA-H	C39H64O13	42.7	27.1	-4.64328
409.272	7.61833	pos	(23S)-1alpha-hydroxy-25,27-didehydrovitamin D3 26,23-lactone	LMST03020599	Lipids and lipid-like molecules	M+H-H2O	C27H38O4	42.7	21.4	-3.54887
310.186	1.08315	pos	Isoleucyl-Arginine	HMDB0028901	Organic acids and derivatives	M+H, M+Na	C12H25N5O3	42.7	19.9	-1.07366
395.112	3.31175	neg	6,4'-Dihydroxy-7-methylaurone 6-rhamnoside	LMPK12130002	Lipids and lipid-like molecules	M-H2O-H	C22H22O8	42.7	38.6	-4.33872
346.054	0.646667	pos	Molybdopterin precursor Z	HMDB0011683	Organoheterocyclic compounds	M+H	C10H12N5O7P	42.7	25.7	-2.22957
409.346	8.19563	pos	22S,23S-epoxy-5alpha-stigmast-8(9),14(15)-dien-3beta-ol	LMST01040176	Lipids and lipid-like molecules	M+H-H2O	C29H46O2	42.7	21.5	-1.65677
934.499	7.08553	pos	Fistuloside C	HMDB0039007	Lipids and lipid-like molecules	M+NH4	C45H72O19	42.7	34.6	-1.61973
352.102	1.09948	pos	Indole-3-acetic-acid-O-glucuronide	HMDB0060001	Organic oxygen compounds	M+H, M+NH4	C16H17NO8	42.7	24.7	-0.864695
313.237	6.83658	neg	1-methylpropyl-tridecanolide	LMFA07040053	Lipids and lipid-like molecules	M+FA-H	C17H32O2	42.7	20.9	-4.57151
413.336	6.03225	pos	N-stearoyl glutamine	LMFA08020130	Lipids and lipid-like molecules	M+H	C23H44N2O4	42.7	26	-2.62413
531.368	9.44408	pos	Acinospesigenin A	53783	Unclassified	M+H	C32H50O6	42.7	20.7	-0.731044
569.309	8.00098	pos	PI(17:0/0:0)	LMGP06050029	Lipids and lipid-like molecules	M+H-H2O, M+NH4, M+H	C26H51O12P	42.7	18.6	0.83566
317.174	6.74925	neg	[8]-Dehydrogingerdione	93865	Phenylpropanoids and polyketides	M-H	C19H26O4	42.7	23.3	-4.28217
372.135	6.75622	pos	Flumioxazin	HMDB0034854	Organoheterocyclic compounds	M+NH4	C19H15FN2O4	42.7	19.7	-0.382654
406.206	4.15117	pos	beta-D-Glucopyranosyl-11-hydroxyjasmonic acid	HMDB0039964	Lipids and lipid-like molecules	M+NH4	C18H28O9	42.7	26.5	-2.24717
562.146	1.71667	neg	Dermatan	HMDB0000632	Organic oxygen compounds	M+FA-H	C18H31NO14S	42.7	36.3	1.99482
273.111	3.06588	pos	4-Hydroxyphenylacetaldehyde	HMDB0003767	Benzenoids	2M+H	C8H8O2	42.7	26.4	-3.70804
369.175	1.34868	neg	Androsterone sulfate	3559	Lipids and lipid-like molecules	M-H	C19H30O5S	42.7	32.5	1.31462
932.483	6.8632	pos	CDP-DG(18:2(9Z,11Z)/i-14:0)	HMDB0116054	Lipids and lipid-like molecules	M+H-H2O	C44H77N3O15P2	42.7	42.6	3.61288
311.221	5.99595	neg	10S,11S-epoxy-9S-hydroxy-12Z-octadecenoic acid	LMFA02000010	Lipids and lipid-like molecules	M-H2O-H, M-H	C18H32O4	42.6	19.3	-4.5476
551.268	2.66228	neg	Acetylpterosin C	HMDB0030764	Benzenoids	2M-H	C16H20O4	42.6	22.9	4.94165
663.191	3.12422	pos	6-[(2-{[3-(3,4-dimethoxyphenyl)-7-methoxy-8-methyl-4-oxo-4H-chromen-5-yl]oxy}-4,5-dihydroxy-6-(hydroxymethyl)oxan-3-yl)oxy]-3,4,5-trihydroxyoxane-2-carboxylic acid	HMDB0129584	Phenylpropanoids and polyketides	M+H-H2O	C31H36O17	42.6	22	-2.0936
929.435	5.37965	neg	Schidigerasaponin B1	HMDB0035507	Lipids and lipid-like molecules	M+FA-H	C44H68O18	42.6	36.6	-4.73263
433.148	3.5077	pos	cis-3-Hexenyl b-primeveroside	HMDB0031690	Lipids and lipid-like molecules	M+K	C17H30O10	42.6	19.9	1.94405
800.202	2.77778	neg	Delphinidin 3-lathyroside 5-(6-acetylglucoside)	HMDB0037091	Phenylpropanoids and polyketides	M-H, M+FA-H	C34H41O22+	42.6	21.7	0.778377
451.119	2.67625	pos	Diethyl tartrate	HMDB0033584	Organic acids and derivatives	2M+K	C8H14O6	42.6	22.2	-4.60618
379.065	2.15747	neg	3,4,5-trihydroxy-6-{[4-methoxy-6-(3-oxoprop-1-en-1-yl)-2H-1,3-benzodioxol-5-yl]oxy}oxane-2-carboxylic acid	HMDB0128691	Organic oxygen compounds	M-H2O-H	C17H18O11	42.6	25.5	-4.88922
702.468	8.50263	pos	PS(15:0/16:1(9Z))	HMDB0112282	Lipids and lipid-like molecules	M+H-H2O	C37H70NO10P	42.6	23.4	-2.93708
474.16	1.11598	pos	Proteacin	66918	Unclassified	M+H, M+NH4	C20H27NO12	42.6	16.9	-0.412978
325.201	5.09933	neg	2,3-dinor Prostaglandin E1	45460	Unclassified	M-H	C18H30O5	42.6	25.8	-4.13633
261.144	1.09948	pos	Isoleucyl-Glutamate	HMDB0028906	Organic acids and derivatives	M+H	C11H20N2O5	42.6	16.5	-0.961778
391.123	1.27068	neg	Caryoptosidic acid	HMDB0034249	Lipids and lipid-like molecules	M-H	C16H24O11	42.6	25	-4.92522
369.082	1.19502	neg	6-{[3-(2,4-dihydroxy-5-methoxyphenyl)propanoyl]oxy}-3,4,5-trihydroxyoxane-2-carboxylic acid	HMDB0128042	Organic oxygen compounds	M-H2O-H	C16H20O11	42.6	18.9	-1.79759
334.15	1.11598	pos	Hydroxytyrosol 1-O-glucoside	HMDB0041024	Organic oxygen compounds	M+NH4, M+Na	C14H20O8	42.6	25.8	0.247809
387.252	8.84777	pos	Bufalin	41800	Unclassified	M+H	C24H34O4	42.6	21.3	-2.55774
464.176	1.78328	pos	Lucuminic acid	HMDB0035007	Organic oxygen compounds	M+NH4	C19H26O12	42.6	22.6	-0.825808
369.227	4.64848	pos	10,11-dihydro-20-trihydroxy-leukotriene B4	HMDB0012503	Lipids and lipid-like molecules	M+H-H2O, M+NH4, M+Na, M+H, M+K	C20H34O7	42.6	18.3	-1.19704
139.002	0.8395	pos	2,5-Furandicarboxylic acid	HMDB0004812	Organoheterocyclic compounds	M+H-H2O	C6H4O5	42.6	24.3	-3.48205
301.201	4.44503	neg	xi-7-Hydroxyhexadecanedioic acid	HMDB0037830	Lipids and lipid-like molecules	M-H	C16H30O5	42.6	21.3	-2.29234
401.18	3.78823	neg	D-Linalool 3-(6''-malonylglucoside)	HMDB0040729	Lipids and lipid-like molecules	M-H	C19H30O9	42.6	28.4	-4.87915
423.361	9.90488	pos	(3beta,4alpha,5alpha)-4-Methyl-8(14)-cholesten-3-ol	HMDB0030077	Lipids and lipid-like molecules	M+Na	C28H48O	42.6	21.9	2.80986
367.102	3.18242	neg	3-O-Caffeoyl-1-O-methylquinic acid	HMDB0039959	Organic oxygen compounds	M-H	C17H20O9	42.6	34.4	-3.98034
275.199	8.50263	pos	(2'E,4'Z,7'Z,8E)-Colnelenic acid	HMDB0030996	Lipids and lipid-like molecules	M+H-H2O	C18H28O3	42.6	35.9	-3.82391
319.226	4.50015	pos	5(S)-HpETE	36281	Lipids and lipid-like molecules	M+H-H2O	C20H32O4	42.6	21.5	-0.981863
604.383	5.89092	pos	PI(O-18:0/0:0)	LMGP06060002	Lipids and lipid-like molecules	M+NH4	C27H55O11P	42.6	24.6	1.68809
609.143	2.48978	neg	Multinoside A	HMDB0037935	Phenylpropanoids and polyketides	M-H	C27H30O16	42.5	19.4	-4.79348
670.233	2.8059	pos	Cladrastin 7-O-laminaribioside	LMPK12050109	Lipids and lipid-like molecules	M+NH4, M+K, M+Na	C30H36O16	42.5	15	-1.58411
567.207	2.61912	neg	(7'R,8'R)-4,7'-Epoxy-3',5-dimethoxy-4',9,9'-lignanetriol 9'-glucoside	HMDB0038711	Unclassified	M+FA-H	C26H34O11	42.5	24.4	-2.57092
455.35	7.08553	pos	Cathasterone	LMST01030132	Lipids and lipid-like molecules	M+Na	C28H48O3	42.5	26.4	1.75611
536.211	4.232	pos	3,4,5-trihydroxy-6-({8-hydroxy-17-methoxy-10-oxo-2-oxatricyclo[13.2.2.1³,⁷]icosa-1(17),3,5,7(20),15,18-hexaen-4-yl}oxy)oxane-2-carboxylic acid	HMDB0133428	Lignans, neolignans and related compounds	M+NH4, M+K, M+Na	C26H30O11	42.5	18.2	-3.10834
627.208	6.63525	neg	3'-Prenylapigenin 7-[rhamnosyl-(1->6)-glucoside]	HMDB0034634	Phenylpropanoids and polyketides	M-H2O-H	C32H38O14	42.5	22.5	-0.403485
597.303	6.50538	pos	PI(18:2(9Z,12Z)/0:0)	LMGP06050010	Lipids and lipid-like molecules	M+H, M+NH4, M+Na, M+H-H2O	C27H49O12P	42.5	19.7	-1.44642
346.149	2.2756	pos	Dihydromelilotoside	HMDB0038334	Organooxygen compounds	M+H, M+NH4	C15H20O8	42.5	22.1	1.78046
506.383	5.46977	pos	Arjunolic acid	HMDB0034502	Lipids and lipid-like molecules	M+H-H2O, M+NH4, M+Na, M+H	C30H48O5	42.5	20.4	-2.89544
524.37	8.16747	pos	PC(0:0/18:0)	40342	Unclassified	M+H	C26H54NO7P	42.5	20.4	-2.09558
611.206	4.182	pos	Tinctormine	LMPK12120407	Lipids and lipid-like molecules	M+NH4	C27H31NO14	42.5	26.1	-3.87145
398.232	8.41513	pos	PC(9:0/0:0)	LMGP01050068	Lipids and lipid-like molecules	M+H	C17H36NO7P	42.5	21.2	3.2542
569.221	2.69112	neg	Chlorophyll c	HMDB0031147	Organoheterocyclic compounds	M-H2O-H	C35H32N4O5	42.5	29.5	3.01327
301.165	4.01955	neg	Monomenthyl succinate	HMDB0036143	Lipids and lipid-like molecules	M+FA-H	C14H24O4	42.5	17.7	-3.62762
423.273	7.04103	pos	3alpha,7alpha,12beta-Trihydroxy-11-oxo-5beta-cholan-24-oic Acid	LMST04010383	Lipids and lipid-like molecules	M+H	C24H38O6	42.5	21.4	-2.38781
265.154	2.10243	pos	Valyl-Phenylalanine	86026	Organic acids and derivatives	M+H	C14H20N2O3	42.5	27.7	-1.81532
469.185	4.74747	pos	Artoindonesianin B	LMPK12111537	Lipids and lipid-like molecules	M+H	C26H28O8	42.5	19.8	-2.02148
365.232	5.65877	pos	Tetrahydrocortisone	1915	Lipids and lipid-like molecules	M+H	C21H32O5	42.5	19.6	-1.77063
445.366	7.7255	pos	(3beta,5alpha,6beta,22E,24R)-23-Methylergosta-7,22-diene-3,5,6-triol	89433	Lipids and lipid-like molecules	M+H, M+NH4	C29H48O3	42.5	22.7	-2.64742
420.164	1.65047	pos	3,4,5-trihydroxy-6-{3-hydroxy-4-[(2E)-3-phenylprop-2-en-1-yl]phenoxy}oxane-2-carboxylic acid	HMDB0130342	Unclassified	M+NH4	C21H22O8	42.5	23.2	-2.36857
422.122	2.9204	pos	Niazimin A	HMDB0038630	Organic oxygen compounds	M+K	C18H25NO8	42.5	22.6	2.64042
450.139	1.97245	pos	Aureusidin 6-rhamnoside	LMPK12130034	Lipids and lipid-like molecules	M+NH4	C21H20O10	42.5	30.9	-1.63874
378.212	3.65437	pos	5-Hydroxykynurenamine	HMDB0004076	Organic oxygen compounds	2M+NH4	C9H12N2O2	42.5	25.8	-3.7887
537.197	2.80643	neg	Glaucarubolone 15-O-beta-D-glucopyranoside	HMDB0035036	Lipids and lipid-like molecules	M-H2O-H	C26H36O13	42.5	35.3	-1.72472
333.263	4.24667	pos	9,10,13-Trihydroxystearic acid	87299	Lipids and lipid-like molecules	M+H, M+Na, M+H-H2O	C18H36O5	42.5	21.5	-0.986791
547.396	8.44397	pos	Alloxanthin	HMDB0036874	Lipids and lipid-like molecules	M+H-H2O	C40H52O2	42.5	35.2	4.96777
428.19	3.88868	pos	Butyl 3-O-caffeoylquinate	HMDB0034588	Organic oxygen compounds	M+NH4	C20H26O9	42.5	27.2	-4.7334
294.242	6.52005	pos	19-Norandrosterone	HMDB0002697	Lipids and lipid-like molecules	M+NH4	C18H28O2	42.5	20.5	-2.40655
377.101	4.0725	pos	Licoflavonol	HMDB0038479	Phenylpropanoids and polyketides	M+Na	C20H18O6	42.5	23.5	3.73556
521.215	3.79952	pos	Celerin	HMDB0030110	Phenylpropanoids and polyketides	2M+H	C15H16O4	42.5	18.9	-2.95191
325.273	4.63198	pos	14,15-EE-5(Z)-E	44890	Unclassified	M+H	C20H36O3	42.5	27.6	-2.77486
604.381	4.51682	pos	N-Acetyl-3-hydroxyprocainamide	HMDB0060996	Benzenoids	2M+NH4	C15H23N3O3	42.5	16.6	-0.559952
347.315	4.7638	pos	1-O-(2-methoxy-hexadecyl)-sn-glycerol	LMGL01020037	Lipids and lipid-like molecules	M+H	C20H42O4	42.5	23.7	-1.63289
469.329	4.9818	pos	Stoloniferone K	LMST01031097	Lipids and lipid-like molecules	M+Na	C28H46O4	42.5	23.5	1.45147
749.122	3.21092	neg	({6-[5,7-dihydroxy-2-(3-hydroxy-4-methoxyphenyl)-4-oxo-3-[3,4,5-trihydroxy-6-(hydroxymethyl)oxan-2-yl]-4H-chromen-8-yl]-3,4,5-trihydroxyoxan-2-yl}methoxy)sulfonic acid	HMDB0126926	Phenylpropanoids and polyketides	M+FA-H	C28H32O19S	42.4	21.1	-3.31511
287.055	2.34742	pos	2-(3,4-dihydroxyphenyl)-5,6,7-trihydroxy-3,4-dihydro-2H-1-benzopyran-4-one	HMDB0126023	Phenylpropanoids and polyketides	M+H-H2O	C15H12O7	42.4	17.9	-1.61012
657.201	1.70183	neg	Neohesperidin dihydrochalcone	HMDB0030542	Phenylpropanoids and polyketides	M+FA-H	C28H36O15	42.4	18.4	-4.37669
408.222	3.5532	pos	(-)-11-hydroxy-9,10-dihydrojasmonic acid 11-beta-D-glucoside	LMFA02020014	Lipids and lipid-like molecules	M+NH4, M+Na, M+K, M+H-H2O	C18H30O9	42.4	20.1	-2.17966
759.233	2.09848	neg	(7E,7'R,8'R)-e-Viniferin 3',5'-diglucoside	HMDB0036321	Phenylpropanoids and polyketides	M-H2O-H, M+FA-H	C40H42O16	42.4	30.1	4.25775
345.154	3.99022	neg	(1R,3S,4S,6R)-6,9-Dihydroxyfenchone 6-O-b-D-glucoside	HMDB0033222	Lipids and lipid-like molecules	M-H	C16H26O8	42.4	19.2	-4.14274
695.182	1.41068	neg	Haploside C	LMPK12113216	Lipids and lipid-like molecules	M-H	C31H36O18	42.4	28	-1.78552
655.274	6.17423	pos	Coproporphyrin III	HMDB0000570	Organoheterocyclic compounds	M+H	C36H38N4O8	42.4	22.2	-4.08874
389.122	3.08143	neg	trans-Piceid	HMDB0030564	Phenylpropanoids and polyketides	M-H	C20H22O8	42.4	26	-4.87926
387.128	1.98695	pos	Oleoside 11-methyl ester	HMDB0041550	Lipids and lipid-like molecules	M+H-H2O	C17H24O11	42.4	17.1	-0.956689
306.048	0.7485	pos	2',3' cyclic CMP	62429	Unclassified	M+H, 2M+H, M+K	C9H12N3O7P	42.4	33.6	-0.583018
285.039	3.09593	neg	3,5-dihydroxy-2-[(2E)-3-(4-hydroxyphenyl)prop-2-enoyl]cyclohexa-2,5-diene-1,4-dione	HMDB0126621	Phenylpropanoids and polyketides	M-H	C15H10O6	42.4	31.7	-3.82522
531.22	3.10955	pos	PtdIns-(1,2-dihexanoyl)	64898	Unclassified	M+H	C21H39O13P	42.4	14.3	0.141251
451.196	2.54758	pos	Taraxacolide 1-O-b-D-glucopyranoside	HMDB0035610	Lipids and lipid-like molecules	M+Na	C21H32O9	42.4	21.1	3.89785
171.148	3.38705	pos	7,8-diaminononanoic acid	LMFA01100062	Lipids and lipid-like molecules	M+H-H2O	C9H20N2O2	42.4	25.3	-4.2707
317.114	5.82892	pos	4-(3,7-dimethylocta-2,6-dien-1-yl)benzene-1,2,3,5-tetrol	HMDB0133084	Lipids and lipid-like molecules	M+K	C16H22O4	42.4	22.4	-1.95937
262.143	5.4256	pos	(±)-Metalaxyl	HMDB0031802	Organic acids and derivatives	M+H-H2O	C15H21NO4	42.4	23.5	-1.10497
277.143	5.5771	pos	Mono-(2-ethyl-5-hydroxyhexyl) phthalate	HMDB0094679	Benzenoids	M+H-H2O	C16H22O5	42.4	20.2	-0.756757
526.372	9.49107	pos	3alpha,7alpha,12alpha-trihydroxy-27-carboxymethyl-5beta-cholestan-26-oic acid	LMST04080001	Lipids and lipid-like molecules	M+NH4	C29H48O7	42.4	21.5	-3.26154
487.341	5.98842	pos	Actinidic acid	HMDB0037963	Lipids and lipid-like molecules	M+H-H2O, M+H, M+NH4	C30H46O5	42.4	28.2	-3.34551
389.065	4.72352	neg	8-p-Hydroxybenzylquercetin	LMPK12112281	Lipids and lipid-like molecules	M-H2O-H	C22H16O8	42.4	27.7	-4.49162
195.137	6.03225	pos	10-Hydroxy-3,7-dimethyl-2E,6E-decadienoic acid	LMFA01030787	Lipids and lipid-like molecules	M+H-H2O	C12H20O3	42.4	34	-4.60129
309.17	5.28532	neg	methyl 8-[2-(2-formyl-vinyl)-3-hydroxy-5-oxo-cyclopentyl]-octanoate	LMFA01050151	Lipids and lipid-like molecules	M-H	C17H26O5	42.4	18.3	-3.1214
392.182	1.3358	pos	PC(7:0/0:0)	LMGP01050064	Lipids and lipid-like molecules	M+Na	C15H32NO7P	42.4	19.4	2.78578
460.18	3.53787	pos	3,4,5-trihydroxy-6-({2-hydroxy-3-[4-hydroxy-3-(4-hydroxy-3-methylbut-2-en-1-yl)phenyl]propanoyl}oxy)oxane-2-carboxylic acid	HMDB0133269	Organic oxygen compounds	M+NH4, M+K, M+Na	C20H26O11	42.3	15.2	-2.44264
362.181	1.79812	pos	(-)-erythro-Anethole glycol 2-glucoside	HMDB0033067	Organic oxygen compounds	M+NH4, M+Na	C16H24O8	42.3	15.4	0.432403
609.269	6.8337	pos	Irinotecan	HMDB0014900	Alkaloids and derivatives	M+Na	C33H38N4O6	42.3	13.7	0.316573
858.207	2.66228	neg	Cyanidin 3-(malonylsophoroside) 5-glucoside	HMDB0037981	Phenylpropanoids and polyketides	M-H	C36H43O24+	42.3	17.3	-0.0236587
311.119	1.21115	pos	4-hydroxy-3-(3-hydroxy-1-phenylbutyl)-2H-chromen-2-one	HMDB0140994	Phenylpropanoids and polyketides	M+H-H2O, M+H	C19H18O4	42.3	17.6	-2.70001
357.19	4.00472	neg	2,3-di-0-hexanoyl-alpha-glucopyranose	LMSL05000001	Lipids and lipid-like molecules	M-H2O-H, M-H	C18H32O8	42.3	22.5	-4.39616
358.269	2.96373	pos	Leu-Leu-Leu	HMDB0094648	Organic acids and derivatives	M+H	C18H35N3O4	42.3	20.9	-1.52323
420.149	1.09948	pos	4-Hydroxy-5-(3',4'-dihydroxyphenyl)-valeric acid-O-glucuronide	HMDB0059971	Organic oxygen compounds	M+NH4	C17H22O11	42.3	18.5	-1.79402
256.191	6.41393	neg	N-Lauroylglycine	HMDB0013272	Organic acids and derivatives	M-H	C14H27NO3	42.3	17.4	-3.56945
356.352	6.9977	pos	Eicosanoyl-EA	3723	Unclassified	M+H	C22H45NO2	42.3	18.9	-2.22213
609.18	2.59008	pos	Diosmin	3676	Phenylpropanoids and polyketides	M+H	C28H32O15	42.3	43.4	-2.37288
189.076	1.46817	neg	5-aceto valeric acid	LMFA01060015	Lipids and lipid-like molecules	M+FA-H	C7H12O3	42.3	22.6	-2.96566
411.361	6.8337	pos	Mangiferdesmethylursanone	HMDB0036018	Organic oxygen compounds	M+H-H2O, M+H	C29H48O2	42.3	21.1	-2.44202
333.242	10.1819	pos	[10]-Shogaol	87698	Benzenoids	M+H	C21H32O3	42.3	20	-1.79475
435.286	9.24242	pos	25-hydroxy-16,17,23,24-tetradehydrovitamin D3 / 25-hydroxy-16,17,23,24-tetradehydrocholecalciferol	LMST03020100	Lipids and lipid-like molecules	M+Na, M+K	C27H40O2	42.3	23.3	4.59788
567.1	2.21777	pos	Sulfamerazine	HMDB0015521	Benzenoids	2M+K	C11H12N4O2S	42.3	19.8	1.78061
331.138	3.10955	pos	(±)-3-(4-Hydroxyphenyl)-1,2-propanediol 4'-O-glucoside	88974	Organic oxygen compounds	M+H	C15H22O8	42.3	28.6	-3.64837
531.134	1.00133	pos	Acetaminophen cystein	HMDB0060559	Organic acids and derivatives	2M+Na	C11H14N2O3S	42.3	23.6	-1.06091
455.214	3.12493	neg	Prolylhydroxyproline	HMDB0006695	Organic acids and derivatives	2M-H	C10H16N2O4	42.3	25.8	-1.89511
348.128	0.912167	pos	2-(acetylamino)-1,5-anhydro-2-deoxy-4-O-b-D-galactopyranosyl-D-arabino-Hex-1-enitol	HMDB0002282	Organic oxygen compounds	M+H-H2O	C14H23NO10	42.3	18.6	-1.36605
249.149	7.7397	neg	Gemfibrozil	3023	Benzenoids	M-H	C15H22O3	42.3	19.7	-2.66911
548.37	7.58817	pos	Oxprenolol	HMDB0015520	Benzenoids	2M+NH4	C15H23NO3	42.3	17.9	1.63638
439.321	7.87982	pos	1α,25-dihydroxy-26,27-dimethyl-20,21,22,22,23,23-hexadehydrovitamin D3 / 1α,25-dihydroxy-26,27-dimethyl-20,21,22,22,23,23-hexadehydrocholecalciferol	42323	Unclassified	M+H	C29H42O3	42.3	23.8	0.143231
269.21	4.73115	pos	(1R,2R)-3-oxo-2-pentyl-cyclopentanehexanoic acid	LMFA02010014	Lipids and lipid-like molecules	M+H	C16H28O3	42.3	24.4	-2.8026
225.09	7.21952	pos	DIBENZOYLMETHANE	43559	Unclassified	M+H	C15H12O2	42.3	21.9	-2.71818
725.206	3.74135	pos	Kaempferol 3-(3''-p-coumaroylrhamnoside)-7-rhamnoside	50373	Unclassified	M+H, M+K, M+Na	C36H36O16	42.2	14.1	-2.16452
366.212	2.49058	pos	Foeniculoside VIII	HMDB0033009	Organic oxygen compounds	M+NH4	C16H28O8	42.2	15.8	-1.20123
501.104	4.2272	neg	3,4,5-trihydroxy-6-({15-methoxy-13-oxo-6,8,20-trioxapentacyclo[10.8.0.0²,⁹.0³,⁷.0¹⁴,¹⁹]icosa-1,9,11,14,16,18-hexaen-11-yl}oxy)oxane-2-carboxylic acid	HMDB0128896	Phenylpropanoids and polyketides	M-H	C24H22O12	42.2	16.6	0.481998
333.059	0.64705	neg	1-(sn-Glycero-3-phospho)-1D-myo-inositol	HMDB0011649	Lipids and lipid-like molecules	M-H	C9H19O11P	42.2	19	0.511267
695.18	3.5227	pos	Quercetin 3-(3'',4''-diacetylrhamnosyl)-(1->6)-glucoside	LMPK12112263	Lipids and lipid-like molecules	M+H	C31H34O18	42.2	23	-2.53293
328.044	0.835533	neg	Adenosine monophosphate	34478	Nucleosides, nucleotides, and analogues	M-H2O-H, M-H	C10H14N5O7P	42.2	20.9	-3.29207
537.216	2.74895	neg	Asparaginyl-Histidine	HMDB0028733	Organic acids and derivatives	2M-H	C10H15N5O4	42.2	19.8	-3.75473
203.139	1.14848	pos	5-Hepteneoylglycine	HMDB0094731	Organic acids and derivatives	M+NH4	C9H15NO3	42.2	16.5	-1.33133
311.135	2.23227	pos	4-Ethyl-2-methylphenol	93591	Benzenoids	M+H, 2M+K	C9H12O	42.2	21.1	-4.76127
701.279	8.01598	pos	Alitame	HMDB0037324	Organic acids and derivatives	2M+K	C14H25N3O4S	42.2	24	3.86017
387.092	0.8502	neg	Vanillic acid-4-O-glucuronide	HMDB0060024	Organic oxygen compounds	M+FA-H	C15H18O9	42.2	24.2	-3.98949
561.377	7.5	pos	Vitamin D3 glucosiduronate	42536	Unclassified	M+H	C33H52O7	42.2	22	-2.63697
432.129	3.10955	pos	Pinnatifinoside A	LMPK12110397	Lipids and lipid-like molecules	M+NH4	C21H18O9	42.2	34.1	-0.952523
793.291	2.9204	pos	3,4,5-trihydroxy-6-[5-methoxy-2-(4-methyl-3-oxopent-1-en-1-yl)phenoxy]oxane-2-carboxylic acid	HMDB0132952	Organic oxygen compounds	2M+H	C19H24O9	42.2	18.3	-0.657653
651.244	7.94165	pos	3'-Sialyllactose	HMDB0000825	Organic oxygen compounds	M+NH4	C23H39NO19	42.2	37.8	-2.82104
559.146	4.24187	neg	6-[2-(acetyloxy)-2-(9-{[(2E)-2-methylbut-2-enoyl]oxy}-2-oxo-2H,8H,9H-furo[2,3-h]chromen-8-yl)propoxy]-3,4,5-trihydroxyoxane-2-carboxylic acid	HMDB0129105	Phenylpropanoids and polyketides	M-H2O-H	C27H30O14	42.2	16.5	0.147328
229.144	4.60018	neg	(Z)-3-Methyl-3-decenoic acid	HMDB0031062	Lipids and lipid-like molecules	M+FA-H	C11H20O2	42.2	18.2	-3.05708
365.232	9.83405	pos	Dihydrocortisol	HMDB0003259	Lipids and lipid-like molecules	M+H	C21H32O5	42.2	20	-1.97758
296.091	5.17295	pos	Neorauteen	LMPK12070144	Lipids and lipid-like molecules	M+NH4	C17H10O4	42.2	30.2	-1.38194
563.392	7.23435	pos	Cholesterol glucuronide	57961	Lipids and lipid-like molecules	M+H	C33H54O7	42.2	35.8	-3.54043
195.122	1.35063	pos	Tetraethylene glycol	HMDB0094708	Organic oxygen compounds	M+H	C8H18O5	42.2	21.5	-1.7378
649.138	3.36975	neg	8-Hydroxyluteolin 7-[6'''-acetylallosyl-(1->2)-glucoside]	LMPK12111377	Lipids and lipid-like molecules	M-H2O-H	C29H32O18	42.1	25.9	-4.31446
540.243	2.44758	pos	Isolariciresinol 4'-O-beta-D-glucoside	HMDB0040471	Lignans, neolignans and related compounds	M+NH4	C26H34O11	42.1	19.3	-2.0539
386.202	2.0156	pos	(2S)-2-Butanol O-[b-D-Apiofuranosyl-(1->6)-b-D-glucopyranoside]	HMDB0041255	Organic oxygen compounds	M+H, M+NH4	C15H28O10	42.1	25.7	-0.598394
287.055	2.17197	neg	(-)-Epigallocatechin	HMDB0038361	Phenylpropanoids and polyketides	M-H2O-H	C15H14O7	42.1	28.7	-3.54554
563.175	2.8919	pos	Naringin	HMDB0002927	Phenylpropanoids and polyketides	M+H-H2O	C27H32O14	42.1	32.2	-1.41012
214.122	2.23227	pos	(E)-4-stilbenol	LMPK13090024	Lipids and lipid-like molecules	M+NH4	C14H12O	42.1	18.2	-1.32595
451.319	5.17295	pos	Glabrolide	HMDB0034515	Lipids and lipid-like molecules	M+H-H2O, M+H	C30H44O4	42.1	19.8	-3.3195
283.205	6.33757	pos	7,10,13-Eicosatriynoic acid	LMFA01030698	Lipids and lipid-like molecules	M+H-H2O	C20H28O2	42.1	34.3	-3.28521
205.118	0.912167	pos	N-(3-carboxypropanoyl)-N-hydroxyputrescine	LMFA08020188	Lipids and lipid-like molecules	M+H	C8H16N2O4	42.1	18.9	-2.52748
301.179	6.65438	pos	6beta-Hydroxy-D-homo-17a-oxaandrost-4-ene-3,17-dione	70482	Unclassified	M+H-H2O, M+H	C19H26O4	42.1	26.5	-2.85394
269.174	3.84318	pos	3,11,12-Trihydroxy-1(10)-spirovetiven-2-one	HMDB0038154	Lipids and lipid-like molecules	M+H	C15H24O4	42.1	26.4	-1.77446
385.112	1.49733	neg	Axitinib	85189	Unclassified	M-H	C22H18N4OS	42.1	38.4	-1.1129
494.31	7.07053	pos	Lucidenic acid G	HMDB0035599	Lipids and lipid-like molecules	M+NH4	C27H40O7	42.1	26.5	-2.04205
262.238	4.46698	pos	3-(L-Menthoxy)-2-methylpropane-1,2-diol	HMDB0032417	Lipids and lipid-like molecules	M+NH4	C14H28O3	42.1	18.6	-0.584748
651.279	8.54628	pos	Capsicum annuum Fluorescent chlorophyll catabolite	HMDB0035528	Organoheterocyclic compounds	M+Na	C35H40N4O7	42.1	22.8	-0.573425
408.178	2.04462	pos	Pramanicin	LMSP01080048	Lipids and lipid-like molecules	M+K	C19H31NO6	42	16.1	0.293912
661.172	8.12497	pos	Hexyl heptanoate	88365	Organoheterocyclic compounds	M+H-H2O, M+Na, M+H	C35H34N4O8	42	25.4	-2.22091
669.166	1.64333	neg	Mearnsetin 3,7-dirhamnoside	LMPK12112502	Lipids and lipid-like molecules	M+FA-H	C28H32O16	42	23	-1.51028
158.153	4.93697	pos	(3Z,6Z)-3,6-Nonadien-1-ol	HMDB0030957	Lipids and lipid-like molecules	M+NH4, M+Na	C9H16O	42	15.8	-3.69291
461.07	2.61912	neg	Cefamandole	HMDB0015421	Organoheterocyclic compounds	M-H	C18H18N6O5S2	42	28.6	-1.40971
188.056	2.41747	neg	Glutarylglycine	HMDB0000590	Organic acids and derivatives	M-H	C7H11NO5	42	20.1	-3.50146
493.137	1.81295	pos	alpha-CEHC glucuronide	HMDB0062445	Unclassified	M+Na, M+K	C22H30O10	42	19.7	1.86213
332.134	0.632183	pos	Syzygiol	LMPK12120417	Lipids and lipid-like molecules	M+H, M+NH4	C18H18O5	42	21.2	-0.590092
339.253	3.34255	pos	(±)8,9-DHET	3833	Unclassified	M+H-H2O, M+H	C20H34O4	42	29.3	-1.19717
286.107	5.53347	neg	2-Phenylethyl 2-aminobenzoate	HMDB0037696	Benzenoids	M+FA-H	C15H15NO2	42	15.8	-4.1602
603.326	6.44622	pos	8',10'-Dihydroxydihydroergotamine	2263	Unclassified	M+NH4, M+Na, M+H	C33H39N5O5	42	19.8	-4.87683
285.169	3.91818	pos	Dihydroartemisinin (DHA)	HMDB0061088	Lipids and lipid-like molecules	M+H	C15H24O5	42	16.3	-1.44659
273.112	3.61137	pos	5-O-Methylalloptaeroxylin	67352	Unclassified	M+H	C16H16O4	42	19.9	-1.21209
717.48	8.64762	pos	PA(14:0/22:5(4Z,7Z,10Z,13Z,16Z))	HMDB0114791	Lipids and lipid-like molecules	M+NH4, M+Na	C39H67O8P	42	17.3	-2.96921
496.181	1.31965	pos	Persiconin	HMDB0037482	Phenylpropanoids and polyketides	M+NH4	C23H26O11	42	18.3	-0.264814
390.176	1.69445	pos	3,4,5-trihydroxy-6-[4-(3-hydroxybutyl)-2-methoxyphenoxy]oxane-2-carboxylic acid	HMDB0135716	Organic oxygen compounds	M+NH4, 2M+K	C17H24O9	42	19.9	-0.638986
508.325	4.9518	pos	Pikromycin	LMPK04000038	Lipids and lipid-like molecules	M+H-H2O	C28H47NO8	42	19.4	-2.91113
721.414	6.8632	pos	Cyclopassifloside X	HMDB0036365	Lipids and lipid-like molecules	M+Na	C37H62O12	42	14.9	0.576398
251.2	6.4619	pos	9,12,15-hexadecatrienoic acid	LMFA01030139	Lipids and lipid-like molecules	M+H	C16H26O2	42	18.7	-1.9305
399.091	1.90865	neg	5-(3',4',5'-Trihydroxyphenyl)-gamma-valerolactone-3'-O-glucuronide	HMDB0059984	Organic oxygen compounds	M-H	C17H20O11	42	22.2	-4.89995
435.044	0.835533	neg	Tyrosol 4-sulfate	HMDB0041785	Organic acids and derivatives	2M-H	C8H10O5S	42	17.6	3.18955
319.284	8.2528	pos	1-O-(2R-hydroxy-pentadecyl)-sn-glycerol	LMGL01020062	Lipids and lipid-like molecules	M+H	C18H38O4	42	19.4	-1.64272
349.237	9.5669	pos	15-methyl-15S-PGD2	LMFA03010050	Lipids and lipid-like molecules	M+H-H2O	C21H34O5	42	15.4	-0.919335
437.237	2.74895	neg	DL-Ornithino-L-alanine	HMDB0029448	Organic acids and derivatives	2M-H	C8H17N3O4	42	12.2	0.504798
494.222	1.46897	pos	Kanokoside A	HMDB0035635	Organic oxygen compounds	M+NH4	C21H32O12	42	24.7	-2.23528
711.139	2.37413	neg	6-{4-[3-({6-[(acetyloxy)methyl]-3,4,5-trihydroxyoxan-2-yl}oxy)-5,7-dihydroxy-4-oxo-4H-chromen-2-yl]phenoxy}-3,4,5-trihydroxyoxane-2-carboxylic acid	HMDB0125375	Phenylpropanoids and polyketides	M+FA-H	C29H30O18	42	25	-3.57564
323.097	1.13353	neg	6-O-(4-hydroxy-2-methylene-butanoyl)-beta-D-glucopyranose	LMSL05000002	Lipids and lipid-like molecules	M+FA-H	C11H18O8	42	22.9	-4.08342
397.2	7.457	pos	Methylprednisolone	HMDB0015094	Lipids and lipid-like molecules	M+Na	C22H30O5	42	28	4.18595
372.165	4.402	pos	3,4,5-trihydroxy-6-[3-hydroxy-2-(3-methylbut-2-en-1-yl)phenoxy]oxane-2-carboxylic acid	HMDB0126175	Organic oxygen compounds	M+NH4	C17H22O8	42	31.2	-2.09367
349.237	4.21772	pos	5(S),6(R)-Lipoxin A4 methyl ester	45371	Unclassified	M+H-H2O	C21H34O5	42	28.4	-1.38705
267.171	6.81903	pos	Myristic acid	HMDB0000806	Lipids and lipid-like molecules	M+K	C14H28O2	42	22.7	-2.89782
116.971	13.8684	pos	Chloroacetic acid	HMDB0031331	Organic acids and derivatives	M+Na	C2H3ClO2	42	42.7	0.948158
489.355	6.77575	pos	Centellasapogenol A	HMDB0036311	Lipids and lipid-like molecules	M+H	C30H48O5	42	38.4	-4.48595
311.164	8.53178	pos	4-{1-hydroxy-3-[4-hydroxy-3-(3-methylbut-2-en-1-yl)phenyl]propyl}benzene-1,3-diol	HMDB0135889	Phenylpropanoids and polyketides	M+H-H2O	C20H24O4	42	24.8	-1.42886
379.116	10.1084	pos	Isojamaicin	LMPK12050061	Lipids and lipid-like molecules	M+H	C22H18O6	42	22.8	-3.21468
287.076	2.77778	neg	Elenaic acid	HMDB0039136	Organic acids and derivatives	M+FA-H	C11H14O6	41.9	16.2	-3.4909
919.271	2.76273	pos	Propylene glycol alginate	HMDB0039860	Organic oxygen compounds	2M+K	C17H28O13	41.9	24.6	1.94199
461.288	5.81342	pos	25-Acetylvulgaroside	95770	Lipids and lipid-like molecules	M+H-H2O, M+K, M+NH4, M+H	C27H42O7	41.9	19.4	-2.66367
303.086	1.67995	pos	Hesperetin	HMDB0005782	Phenylpropanoids and polyketides	M+H	C16H14O6	41.9	22	-0.758119
605.149	3.22525	neg	Isoscutellarein 4'-methyl ether 7-allosyl-(1->2)-glucoside	LMPK12111350	Lipids and lipid-like molecules	M-H2O-H	C28H32O16	41.9	27.6	-3.06743
433.076	4.34603	neg	Quercetin 3-arabinoside	89537	Phenylpropanoids and polyketides	M-H	C20H18O11	41.9	28.1	-3.89659
432.129	2.77707	pos	cis-Zeatin riboside monophosphate	64075	Unclassified	M+H	C15H22N5O8P	41.9	29.9	1.63618
329.149	2.24677	pos	Tyrosyl-Phenylalanine	86004	Organic acids and derivatives	M+H	C18H20N2O4	41.9	21.7	-1.57413
361.309	7.17568	pos	12-[3]-ladderane-dodecanoic acid	LMFA01140014	Lipids and lipid-like molecules	M+H-H2O, M+H	C24H40O2	41.9	15.6	-2.60812
277.032	0.675833	pos	6-Phosphogluconic acid	HMDB0001316	Organic oxygen compounds	M+H	C6H13O10P	41.9	18.6	0.670062
581.397	7.91065	pos	Isomytiloxanthin	HMDB0036918	Lipids and lipid-like molecules	M+H-H2O	C40H54O4	41.9	17.1	-3.22629
671.269	7.24918	pos	Methionyl-Tryptophan	HMDB0028984	Organic acids and derivatives	2M+H	C16H21N3O3S	41.9	16.6	2.17724
351.215	4.64848	pos	PGG2	3508	Lipids and lipid-like molecules	M+H-H2O	C20H32O6	41.9	18.8	-4.27206
221.118	4.86133	neg	1-Hydroxyibuprofen	HMDB0060565	Phenylpropanoids and polyketides	M-H	C13H18O3	41.9	16	-2.79114
411.15	2.1461	pos	Enprofylline	HMDB0014962	Organoheterocyclic compounds	2M+Na	C8H10N4O2	41.9	15.4	0.0746791
229.227	6.2919	pos	Ethyl menthane carboxamide	HMDB0037834	Lipids and lipid-like molecules	M+NH4	C13H25NO	41.9	15.7	-2.17674
461.145	3.21022	pos	7-Hydroxy-5,6-dimethoxyflavone 7-glucoside	49514	Lipids and lipid-like molecules	M+H	C23H24O10	41.9	28.6	2.09462
903.491	7.41238	neg	Tafluprost	HMDB0015704	Lipids and lipid-like molecules	M-H, 2M-H	C25H34F2O5	41.9	17	3.03347
359.278	3.31272	pos	13,14-dihydro Prostaglandin F1α	45617	Unclassified	M+H	C20H38O5	41.9	28.5	-2.16113
635.283	9.04543	pos	Tryptophyl-Hydroxyproline	HMDB0029084	Organic acids and derivatives	2M+H	C16H19N3O4	41.9	24.6	1.27152
398.165	1.59097	pos	16-carboxy-17,18,19,20-tetranor-leukotriene E3	LMFA03020054	Lipids and lipid-like molecules	M+H-H2O	C19H29NO7S	41.9	29	4.6472
617.186	3.05123	pos	Miconioside B	LMPK12140234	Lipids and lipid-like molecules	M+Na	C28H34O14	41.9	29.8	3.15416
350.174	2.0301	pos	Retrofractamide A	HMDB0033447	Organoheterocyclic compounds	M+Na	C20H25NO3	41.9	25.7	4.11606
485.324	5.78208	pos	24-Hydroxyglabrolide	90564	Lipids and lipid-like molecules	M+H	C30H44O5	41.9	27	-3.5965
657.433	5.62427	pos	Enalkiren	66653	Unclassified	M+H	C35H56N6O6	41.9	16.9	-1.01508
604.146	4.988	neg	2-amino-4-({1-[(carboxymethyl)-C-hydroxycarbonimidoyl]-2-{[1-(6,7-dimethoxy-2H-1,3-benzodioxol-5-yl)-1-hydroxy-3-oxopropan-2-yl]sulfanyl}ethyl}-C-hydroxycarbonimidoyl)butanoic acid	HMDB0128693	Organic acids and derivatives	M+FA-H	C22H29N3O12S	41.9	18.1	0.894673
596.414	8.53178	pos	Asparagoside A	HMDB0030046	Lipids and lipid-like molecules	M+NH4	C33H54O8	41.9	24.7	-2.56888
488.191	4.79663	pos	2-(1,3-Benzodioxol-5-yl)-3,5,6,8-tetramethoxy-7-[(3-methyl-2-butenyl)oxy]-4H-1-benzopyran-4-one	LMPK12113326	Lipids and lipid-like molecules	M+NH4	C25H26O9	41.9	21.5	-1.82482
512.323	6.32223	pos	(3b,4b,11b,14b)-11-Ethoxy-3,4-epoxy-14-hydroxy-12-cyathen-15-al 14-xyloside	HMDB0034617	Lipids and lipid-like molecules	M+NH4	C27H42O8	41.9	23.4	1.52467
150.077	0.807833	pos	2-C-Methyl-1,4-erythrono-D-lactone	HMDB0029884	Organoheterocyclic compounds	M+NH4, 2M+H	C5H8O4	41.9	18.2	4.63446
323.187	4.52068	neg	Monic acid	HMDB0061154	Lipids and lipid-like molecules	M-H2O-H	C18H30O6	41.9	20.1	0.871557
365.268	6.8632	pos	Eicosanedioic acid	LMFA01170035	Lipids and lipid-like molecules	M+Na	C20H38O4	41.9	20.7	4.57649
280.263	6.41523	pos	2-(5,8-Tetradecadienyl)cyclobutanone	HMDB0037519	Organooxygen compounds	M+NH4	C18H30O	41.9	13.9	-1.83411
709.286	6.50538	pos	Alpha-Tetrasaccharide	HMDB0000445	Organic oxygen compounds	M+NH4	C26H45NO20	41.9	20.5	-2.62957
453.247	6.44622	pos	19-Norandrosterone glucuronide	1438	Unclassified	M+H	C24H36O8	41.9	21.2	-2.14776
768.212	2.54712	neg	Valrubicin	HMDB0014529	Phenylpropanoids and polyketides	M+FA-H	C34H36F3NO13	41.8	14.1	-0.400181
579.19	2.66228	neg	3,4,5-trihydroxy-6-(3-hydroxy-4-{7-hydroxy-3-[(2Z)-4-hydroxy-3-(4-methylpent-3-en-1-yl)but-2-en-1-yl]-4-oxo-4H-chromen-2-yl}phenoxy)oxane-2-carboxylic acid	HMDB0129615	Phenylpropanoids and polyketides	M-H2O-H	C31H34O12	41.8	26.9	4.20375
771.197	2.09848	neg	Kaempferol 3-robinobioside-7-alpha-L-arabinofuranoside	LMPK12111922	Lipids and lipid-like molecules	M+FA-H	C32H38O19	41.8	15.2	-3.00212
521.187	2.0301	pos	Citrusin F	HMDB0039235	Organic oxygen compounds	M+H, M+NH4	C22H32O14	41.8	31.9	0.857088
387.128	2.08365	neg	10-Hydroxyloganin	LMPR0102070028	Lipids and lipid-like molecules	M-H2O-H	C17H26O11	41.8	17.1	-4.96802
392.191	2.10243	pos	Deoxyloganin	LMPR0102070005	Lipids and lipid-like molecules	M+NH4	C17H26O9	41.8	13.6	-1.36455
409.346	6.98337	pos	(Z)-3-(henicos-14-en-1-yl)phenol	LMPK15010008	Lipids and lipid-like molecules	M+Na	C27H46O	41.8	18.2	3.71368
371.084	0.632383	neg	3-O-alpha-D-Glucopyranuronosyl-D-xylose	HMDB0039723	Organic oxygen compounds	M+FA-H	C11H18O11	41.8	24.6	3.20749
309.278	4.0725	pos	Lesquerolic acid	LMFA01050117	Lipids and lipid-like molecules	M+H-H2O, M+H	C20H38O3	41.8	14.7	-1.36804
995.431	4.06438	neg	Rebaudioside C	HMDB0034947	Lipids and lipid-like molecules	M+FA-H	C44H70O22	41.8	23.7	-3.3614
476.176	1.6203	pos	2'-(E)-Feruloyl-3-(arabinosylxylose)	HMDB0030230	Phenylpropanoids and polyketides	M+NH4	C20H26O12	41.8	18.4	-1.48746
524.321	5.95908	pos	(5alpha,6beta,14alpha,20R,22R)-5,6,14,20,27-Pentahydroxy-1-oxowith-24-enolide	HMDB0033198	Lipids and lipid-like molecules	M+NH4	C28H42O8	41.8	18	-2.42819
293.211	7.1174	neg	(9S,10E,12Z,15Z)-9-Hydroxy-10,12,15-octadecatrienoic acid	HMDB0031934	Lipids and lipid-like molecules	M-H	C18H30O3	41.8	15.5	-3.58416
321.081	0.64705	neg	4-O-beta-D-Glucopyranuronosyl-L-fucose	HMDB0039889	Organooxygen compounds	M-H2O-H	C12H20O11	41.8	26	-3.69487
703.169	8.13985	neg	6-({8-[3,7-dihydroxy-2-(3-hydroxyphenyl)-3,4-dihydro-2H-1-benzopyran-4-yl]-2-(3,4-dihydroxyphenyl)-3,5-dihydroxy-3,4-dihydro-2H-1-benzopyran-7-yl}oxy)-3,4,5-trihydroxyoxane-2-carboxylic acid	HMDB0135093	Phenylpropanoids and polyketides	M-H2O-H	C36H34O16	41.8	25	2.94703
742.306	3.91822	neg	Rifamycin	LMPK05000005	Lipids and lipid-like molecules	M+FA-H	C37H47NO12	41.8	18.8	-3.50226
427.356	7.32368	pos	1α,25-dihydroxy-26,27-dimethylvitamin D3 / 1α,25-dihydroxy-26,27-dimethylcholecalciferol	42349	Unclassified	M+H-H2O, M+NH4, M+Na, M+H	C29H48O3	41.8	17.9	-1.38896
448.16	3.81402	pos	Ketoprofen glucuronide	HMDB0010334	Benzenoids	M+NH4	C22H22O9	41.8	19.7	-1.01759
373.164	3.97768	pos	Hydroxymyricanone	HMDB0041416	Phenylpropanoids and polyketides	M+H	C21H24O6	41.8	22	-1.55317
851.417	7.80267	pos	Kudzusaponin SA1	HMDB0041240	Lipids and lipid-like molecules	M+K	C42H68O15	41.8	33.4	-2.54916
459.382	8.00098	pos	(20S,24E)-20,26-Dihydroxy-24-dammaren-3-one	HMDB0033256	Lipids and lipid-like molecules	M+H, M+Na	C30H50O3	41.8	17.5	-3.03271
445.199	4.50015	pos	(-)-Linderol A	LMPK12120212	Lipids and lipid-like molecules	M+Na	C26H30O5	41.8	14.3	0.126413
239.128	5.4256	pos	2,2,4,4,-Tetramethyl-6-(1-oxopropyl)-1,3,5-cyclohexanetrione	89065	Lipids and lipid-like molecules	M+H	C13H18O4	41.8	18.7	-0.265176
194.082	5.95062	neg	N-methyl-4,6,7-trihydroxy-1,2,3,4-tetrahydroisoquinoline	HMDB0060065	Organoheterocyclic compounds	M-H	C10H13NO3	41.8	13.3	-1.70823
247.128	1.46897	pos	L-gamma-glutamyl-L-valine	62020	Organic acids and derivatives	M+H	C10H18N2O5	41.8	21.7	-1.69826
395.151	6.95607	neg	Gartanin	HMDB0030700	Organoheterocyclic compounds	M-H	C23H24O6	41.8	16.1	1.36729
297.242	7.19373	neg	cis-9,10-Epoxystearic acid	36008	Unclassified	M-H	C18H34O3	41.8	18.2	-4.18404
271.059	4.05618	pos	Genistein	3398	Phenylpropanoids and polyketides	M+H	C15H10O5	41.8	16.3	-2.98303
539.209	2.3018	neg	Leucadenone A	LMPK12140152	Lipids and lipid-like molecules	M-H	C33H32O7	41.7	29.1	3.15704
355.149	3.23888	pos	Indole-3-acetyl-myo-inositol	66071	Unclassified	M+NH4, 2M+Na, M+K, M+Na, M+H, M+H-H2O	C16H19NO7	41.7	11.7	-1.79884
404.227	2.83457	pos	Citroside A	HMDB0030370	Lipids and lipid-like molecules	M+NH4	C19H30O8	41.7	22.3	-1.27517
295.102	3.56837	pos	Serotinose	HMDB0029897	Organic oxygen compounds	M+H-H2O, M+NH4	C11H20O10	41.7	16.5	-1.71611
435.092	2.60462	neg	3,4,5-trihydroxy-6-[2-(phenoxycarbonyl)phenoxy]oxane-2-carboxylic acid	HMDB0135167	Phenylpropanoids and polyketides	M+FA-H, 2M-H	C19H18O9	41.7	24.3	-4.06353
469.181	2.28993	pos	4-Hydroxy-4-(methylnitrosoamino)-1-(3-pyridinyl)-1-butanone	HMDB0062404	Organic oxygen compounds	2M+Na	C10H13N3O3	41.7	13	0.23548
663.19	1.92315	neg	Pinocembrin 7-apiosyl-(1->5)-apiosyl-(1->2)-glucoside	LMPK12140145	Lipids and lipid-like molecules	M-H2O-H	C31H38O17	41.7	25	-3.91822
303.123	1.49947	pos	Oleacein	92263	Benzenoids	M+H-H2O, M+H	C17H20O6	41.7	13.3	2.20998
774.462	5.95908	pos	Schidigerasaponin F2	HMDB0036244	Lipids and lipid-like molecules	M+NH4	C39H64O14	41.7	23.4	-2.52243
307.033	0.8395	pos	Uridine 2',3'-cyclic phosphate	HMDB0011640	Nucleosides, nucleotides, and analogues	M+H, M+NH4	C9H11N2O8P	41.7	17.1	-0.162152
639.154	2.9784	pos	Patuletin 3-gentiobioside	HMDB0037541	Phenylpropanoids and polyketides	M+H-H2O	C28H32O18	41.7	29.4	-2.5487
772.446	6.17423	pos	Schidigerasaponin C2	HMDB0036251	Lipids and lipid-like molecules	M+NH4, M+Na	C39H62O14	41.7	26.2	-2.01579
409.149	1.527	neg	Gibberellin A55	HMDB0033420	Lipids and lipid-like molecules	M+FA-H	C19H24O7	41.7	23.4	-3.17876
425.341	8.41513	pos	4β-hydroxy-cholesterol	3897	Unclassified	M+Na	C27H46O2	41.7	26.4	4.18311
134.047	0.835533	neg	FAPy-adenine	HMDB0004816	Organoheterocyclic compounds	M-H2O-H	C5H7N5O	41.7	15.1	-1.04963
273.185	6.1894	pos	3,5-DIPRENYL-4-HYDROXYACETOPHENONE	43951	Unclassified	M+H	C18H24O2	41.7	15.9	-0.660402
530.346	8.2528	pos	Carindone	HMDB0038189	Lipids and lipid-like molecules	M+NH4	C31H44O6	41.7	20.2	-3.02703
422.253	4.8453	pos	Caesalpinin N	LMPR0104090002	Lipids and lipid-like molecules	M+NH4	C23H32O6	41.7	32.5	-2.39298
742.471	7.07053	pos	1-Hydroxyvitamin D3 cellobioside	LMST03020670	Lipids and lipid-like molecules	M+NH4	C39H64O12	41.7	26.3	-3.56352
316.284	5.78208	pos	6-hydroxysphingosine	53903	Unclassified	M+H-H2O, M+H	C18H37NO3	41.7	20.8	-1.72572
581.398	8.63312	pos	3'-N-Acetyl-4'-O-(9-octadecenoyl)fusarochromanone	HMDB0038567	Organoheterocyclic compounds	M+H-H2O	C35H54N2O6	41.7	46.1	4.95306
448.217	5.84442	pos	Phenethyl rutinoside	HMDB0032622	Organooxygen compounds	M+NH4	C20H30O10	41.7	24.1	-2.38902
354.336	6.63988	pos	(1R,2R)-1,2,7,7-Tetramethylbicyclo[2.2.1]heptan-2-ol	HMDB0035417	Lipids and lipid-like molecules	2M+NH4	C11H20O	41.7	12.1	-1.30776
325.201	6.3986	neg	2,3-dinor-11b-PGF2alpha	LMFA03010011	Lipids and lipid-like molecules	M-H	C18H30O5	41.7	24.4	-4.39322
267.159	5.34832	neg	Prostaglandin lactone-diol	HMDB0240213	Lipids and lipid-like molecules	M-H	C15H24O4	41.7	18.1	-2.84927
407.33	5.65877	pos	(25S)-24S,26-cyclo-5alpha-cholestan-3beta-ol	LMST01110015	Lipids and lipid-like molecules	M+Na	C27H44O	41.7	17.7	4.06891
593.148	2.33113	neg	Safflomin A	HMDB0030558	Phenylpropanoids and polyketides	M-H2O-H	C27H32O16	41.6	14	-4.85709
679.185	1.92315	neg	Acacetin 7-(4'''-acetylrutinoside)	LMPK12110453	Lipids and lipid-like molecules	M+FA-H	C30H34O15	41.6	15.6	-4.46736
581.206	2.83512	neg	6-[4-(5,7-dihydroxy-4-oxo-3,4-dihydro-2H-1-benzopyran-2-yl)-2-(3,7-dimethylocta-2,6-dien-1-yl)-5-hydroxyphenoxy]-3,4,5-trihydroxyoxane-2-carboxylic acid	HMDB0132794	Phenylpropanoids and polyketides	M-H2O-H	C31H36O12	41.6	25.5	4.57808
307.19	6.20343	neg	ent-9-L1-PhytoP	LMFA02030003	Lipids and lipid-like molecules	M-H, 2M-H, M-H2O-H	C18H28O4	41.6	13.6	-3.81886
405.048	1.806	neg	1-O-p-Coumaroyl-(b-D-glucose 6-O-sulfate)	HMDB0041174	Phenylpropanoids and polyketides	M-H	C15H18O11S	41.6	21.8	-4.75141
538.227	2.8489	pos	(7'S,8'S)-4,7'-Epoxy-3,8'-bilign-7-ene-3',5-dimethoxy-4',9,9'-triol 4'-glucoside	HMDB0040636	Phenylpropanoids and polyketides	M+NH4	C26H32O11	41.6	20.5	-1.60086
897.206	2.06882	neg	6-(5-{4-[2-(3,4-dihydroxyphenyl)-3,5,7-trihydroxy-3,4-dihydro-2H-1-benzopyran-8-yl]-3,5,7-trihydroxy-6-[3,4,5-trihydroxy-6-(hydroxymethyl)oxan-2-yl]-3,4-dihydro-2H-1-benzopyran-2-yl}-2-hydroxyphenoxy)-3,4,5-trihydroxyoxane-2-carboxylic acid	HMDB0126749	Phenylpropanoids and polyketides	M-H2O-H	C42H44O23	41.6	24.7	-3.56888
611.159	1.761	neg	Leucodelphinidin 3-O-(beta-D-glucopyranosyl-(1->4)-alpha-L-rhamnopyranoside)	LMPK12020207	Lipids and lipid-like molecules	M-H2O-H	C27H34O17	41.6	21.5	-4.73789
539.225	3.28272	pos	PI(12:0/0:0)	LMGP06050007	Lipids and lipid-like molecules	M+Na	C21H41O12P	41.6	16.4	4.51198
389.144	2.16043	pos	4-Aminohippuric acid	HMDB0001867	Benzenoids	2M+H	C9H10N2O3	41.6	14.9	-3.1231
655.309	7.74083	pos	Coagulin R 3-glucoside	HMDB0033207	Lipids and lipid-like molecules	M+Na	C34H48O11	41.6	10.5	0.614164
567.24	3.21022	pos	Cinncassiol A 19-glucoside	HMDB0035165	Lipids and lipid-like molecules	M+Na	C26H40O12	41.6	25	-2.4767
565.244	9.28475	pos	Biliverdin	HMDB0001008	Organoheterocyclic compounds	M+H-H2O	C33H34N4O6	41.6	29.3	-1.76471
345.299	3.35738	pos	(1R,2S,3S,4R)-p-Menthane-2,3-diol	HMDB0035723	Lipids and lipid-like molecules	2M+H	C10H20O2	41.6	11.3	-1.69798
504.293	5.12428	pos	15beta-Hydroxynicandrin B	LMST01160001	Lipids and lipid-like molecules	M+NH4	C28H38O7	41.6	19.7	-4.35172
643.455	8.69078	pos	1-(O-alpha-D-glucopyranosyl)-(1,3R,27R)-octaconsanetriol	LMFA13010009	Lipids and lipid-like molecules	M+K	C34H68O8	41.6	12.1	0.234984
647.27	3.97768	pos	2',7-Dihydroxy-4'-methoxy-8-prenylflavan 2',7-diglucoside	HMDB0036400	Phenylpropanoids and polyketides	M+H-H2O	C33H44O14	41.6	17	-0.156125
247.108	1.49947	pos	Methylphenobarbital	HMDB0014987	Organoheterocyclic compounds	M+H, 2M+K	C13H14N2O3	41.6	12.3	-0.25085
255.098	0.807833	pos	Nicotinamide riboside	5818	Organic oxygen compounds	M+H, M+NH4	C11H14N2O5	41.6	17.3	0.3247
439.159	2.24677	pos	7-Hydroxy-5-(4-hydroxy-2-oxopentyl)-2-methylchromone 7-glucoside	90146	Organic oxygen compounds	M+H	C21H26O10	41.6	15.1	-1.32366
726.469	8.50263	pos	PS(15:0/18:3(6Z,9Z,12Z))	HMDB0112324	Lipids and lipid-like molecules	M+H-H2O	C39H70NO10P	41.6	24.6	-2.02225
451.087	1.31668	neg	3,4,5-trihydroxy-6-{[2-oxo-6-(3-oxobut-1-en-1-yl)-2H-chromen-7-yl]oxy}oxane-2-carboxylic acid	HMDB0128966	Phenylpropanoids and polyketides	M+FA-H	C19H18O10	41.6	20	-3.39444
841.324	4.2272	neg	Topotecan	HMDB0015164	Alkaloids and derivatives	2M-H	C23H23N3O5	41.6	17.4	4.96442
404.119	1.75362	pos	6-[4-(2-carboxyeth-1-en-1-yl)-5-hydroxy-2-methoxyphenoxy]-3,4,5-trihydroxyoxane-2-carboxylic acid	HMDB0127968	Organic oxygen compounds	M+H-H2O, M+NH4, M+H	C16H18O11	41.6	19.4	-1.80682
365.246	6.2329	pos	Quinestrol	41830	Lipids and lipid-like molecules	M+H-H2O, M+H	C25H32O2	41.6	20.6	-0.737578
338.27	6.77053	pos	20-Hydroxyeicosatetraenoic acid	HMDB0005998	Lipids and lipid-like molecules	M+NH4	C20H32O3	41.6	19.6	2.5319
427.356	8.64762	pos	3-beta-Hydroxy-4-beta-methyl-5-alpha-cholest-7-ene-4-alpha-carboxylate	HMDB0011662	Lipids and lipid-like molecules	M+H-H2O, M+Na	C29H48O3	41.6	18.3	-2.54371
381.083	7.41385	pos	Nitroxoline	HMDB0015491	Organoheterocyclic compounds	2M+H	C9H6N2O3	41.6	17.8	1.41232
644.354	4.36917	pos	OS-PC	LMGP20010026	Lipids and lipid-like molecules	M+Na	C30H56NO10P	41.6	20.6	0.242597
291.195	5.97375	pos	Ecklonialactone A	65409	Unclassified	M+H	C18H26O3	41.6	18	-0.594936
514.237	2.63308	pos	Threoninyl-Glutamate	HMDB0029060	Organic acids and derivatives	2M+NH4	C9H16N2O6	41.6	16.9	2.15376
590.277	1.06682	pos	4'-Hydroxy-5,7-dimethoxyflavan	HMDB0030152	Phenylpropanoids and polyketides	2M+NH4	C17H18O4	41.6	16.7	3.10248
351.216	5.67427	pos	19(R)-hydroxy-PGA2	36213	Unclassified	M+H	C20H30O5	41.6	16.3	-3.00585
363.071	1.65783	neg	Tamarixetin	HMDB0002937	Phenylpropanoids and polyketides	M+FA-H	C16H14O7	41.6	30.9	-4.86869
147.066	1.30118	neg	(R) 2,3-Dihydroxy-3-methylvalerate	HMDB0012140	Lipids and lipid-like molecules	M-H	C6H12O4	41.6	14.4	-2.15992
429.372	9.93338	pos	Cholesteryl acetate	HMDB0003822	Lipids and lipid-like molecules	M+H	C29H48O2	41.6	16.9	-2.04837
441.244	4.33683	pos	Minoxidil	HMDB0014494	Organic nitrogen compounds	2M+Na	C9H15N5O	41.6	14.4	-2.34692
607.389	12.8821	pos	Retinal	HMDB0001358	Lipids and lipid-like molecules	2M+K	C20H28O	41.6	16.5	-3.34304
402.357	7.14568	pos	Tricosanedioic acid	LMFA01170038	Lipids and lipid-like molecules	M+NH4	C23H44O4	41.6	19.8	-2.62332
549.086	2.74895	neg	3-Methylellagic acid 8-(3-acetylrhamnoside)	HMDB0037081	Phenylpropanoids and polyketides	M-H, M+FA-H	C23H20O13	41.5	12.9	-4.05004
490.191	1.98695	pos	b-D-fructosyl-a-D-(6-O-(E))-feruloylglucoside	HMDB0029281	Phenylpropanoids and polyketides	M+H, M+NH4	C21H28O12	41.5	12.7	0.114122
727.214	1.95812	pos	3,4,5-trihydroxy-6-[(3-methyl-2-oxo-4-phenylbut-3-en-1-yl)oxy]oxane-2-carboxylic acid	HMDB0133688	Lipids and lipid-like molecules	M+NH4, 2M+Na	C17H20O8	41.5	18.3	-1.56685
698.228	1.49947	pos	6-[(2-{[3-(3,4-dimethoxyphenyl)-7-methoxy-8-methyl-4-oxo-4H-chromen-5-yl]oxy}-3,5-dihydroxy-6-(hydroxymethyl)oxan-4-yl)oxy]-3,4,5-trihydroxyoxane-2-carboxylic acid	HMDB0129585	Phenylpropanoids and polyketides	M+H, M+NH4	C31H36O17	41.5	15.3	-0.236478
441.159	2.01048	neg	Eremopetasitenin A2	HMDB0030900	Organoheterocyclic compounds	M+FA-H	C20H28O6S	41.5	22.6	0.562767
505.254	6.38327	neg	26,26,26,27,27,27-hexafluoro-1alpha,24-dihydroxyvitamin D3 / 26,26,26,27,27,27-hexafluoro-1alpha,24-dihydroxycholecalciferol	LMST03020088	Lipids and lipid-like molecules	M-H2O-H	C27H38F6O3	41.5	12.2	-0.921084
513.143	0.64705	neg	Sesaminol glucoside	HMDB0041209	Lignans, neolignans and related compounds	M-H2O-H	C26H28O12	41.5	32.8	4.65993
851.218	2.39025	pos	(E)-Oxyresveratrol 3'-O-b-D-glucoside	HMDB0040555	Phenylpropanoids and polyketides	2M+K	C20H22O9	41.5	13.1	2.09235
519.112	3.06677	neg	Isorhamnetin 3-(6''-acetylglucoside)	LMPK12110588	Lipids and lipid-like molecules	M-H	C24H24O13	41.5	20.9	-4.57595
737.17	2.08793	pos	5,7-Dihydroxy-3,6,8,4'-tetramethoxyflavone 7-glucosyl-(1->3)-galactoside	LMPK12113302	Lipids and lipid-like molecules	M+K	C31H38O18	41.5	15.2	1.40071
366.212	2.10243	pos	(1S,2S,4R,5S,7S)-2,5,7-Fenchanetriol 2-O-b-D-glucoside	HMDB0033219	Lipids and lipid-like molecules	M+NH4	C16H28O8	41.5	19.3	-1.53201
225.196	4.99747	pos	N,N'-Dicyclohexylurea	34503	Unclassified	M+H, 2M+H	C13H24N2O	41.5	12.2	-2.2069
553.203	2.30427	pos	Agaritinal	HMDB0040694	Organic acids and derivatives	2M+Na	C12H15N3O4	41.5	15.5	2.09997
427.304	7.54367	pos	Stearyl citrate	HMDB0032521	Organic acids and derivatives	M+H-H2O, M+NH4, M+Na, M+H	C24H44O7	41.5	13.1	-2.1849
343.081	3.26788	pos	Phyllocoumarin	47286	Unclassified	M+H	C18H14O7	41.5	25.9	-1.86829
494.129	1.22615	pos	Diosmetin 7-O-beta-D-glucuronopyranoside	HMDB0037452	Phenylpropanoids and polyketides	M+NH4	C22H20O12	41.5	18.8	-0.00299418
459.094	3.68723	neg	2-O-(4-Hydroxycinnamoyl)-1-O-galloyl-beta-D-glucopyranoside	HMDB0039190	Phenylpropanoids and polyketides	M-H2O-H	C22H22O12	41.5	26.1	0.982172
267.137	1.24115	pos	Hydroxyprolyl-Isoleucine	HMDB0028866	Organic acids and derivatives	M+H, M+Na	C11H20N2O4	41.5	11.6	-1.94327
173.045	1.92315	neg	Osmundalactone	HMDB0031303	Organoheterocyclic compounds	M+FA-H	C6H8O3	41.5	17.5	-2.71323
171.103	3.49873	neg	9-Oxo-nonanoic acid	HMDB0094711	Lipids and lipid-like molecules	M-H	C9H16O3	41.5	15	-0.710646
137.132	4.00852	pos	(+)-Isomenthone	HMDB0034972	Lipids and lipid-like molecules	M+H-H2O	C10H18O	41.5	21.6	-4.49772
489.176	3.47853	pos	3,4,5-trihydroxy-6-({2-[2-(2-hydroxypropan-2-yl)-7-oxo-2H,3H,7H-furo[3,2-g]chromen-6-yl]-2-methylbut-3-en-1-yl}oxy)oxane-2-carboxylic acid	HMDB0130307	Unclassified	M+H-H2O	C25H30O11	41.5	30.2	1.27087
634.286	3.59703	pos	8-Acetylegelolide	HMDB0037772	Organoheterocyclic compounds	2M+NH4	C16H20O6	41.5	12	-0.103593
355.284	6.47638	pos	MG(18:2(9Z,12Z)/0:0/0:0)[rac]	4252	Unclassified	M+H	C21H38O4	41.5	30.5	-1.76721
458.107	3.23888	pos	(-)-Amurensisin	LMPK12020075	Lipids and lipid-like molecules	M+NH4	C22H16O10	41.5	27.1	-2.13497
721.175	2.23227	pos	6-Hydroxytricetin 6,7,3',5'-tetramethyl eter 5-robinobioside	LMPK12111264	Lipids and lipid-like molecules	M+K	C31H38O17	41.5	40	0.89331
416.241	0.956167	pos	Kamolonol	HMDB0039036	Phenylpropanoids and polyketides	M+NH4	C24H30O5	41.5	19.2	-4.91624
189.123	1.18115	pos	Isoleucyl-Glycine	HMDB0028907	Organic acids and derivatives	M+H	C8H16N2O3	41.5	18.9	-2.66315
313.164	5.18928	pos	8-Hydroxy-5,6-octadienoic acid	HMDB0031101	Organic acids and derivatives	2M+H	C8H12O3	41.5	11.9	-0.401971
678.18	0.941333	pos	3,7-Dimethylquercetin	HMDB0029263	Phenylpropanoids and polyketides	2M+NH4	C17H14O7	41.5	13.8	-2.66552
621.268	5.70527	pos	Hematoporphyrin IX	HMDB0000668	Organoheterocyclic compounds	M+Na	C34H38N4O6	41.5	12.2	0.191905
665.259	7.48567	pos	6-{4-[3-(3,7-dimethylocta-2,6-dien-1-yl)-5,7-dihydroxy-6-(4-hydroxy-3-methylbut-2-en-1-yl)-4-oxo-4H-chromen-2-yl]-3-hydroxyphenoxy}-3,4,5-trihydroxyoxane-2-carboxylic acid	HMDB0129736	Phenylpropanoids and polyketides	M+H-H2O	C36H42O13	41.5	20.6	-0.485
337.164	4.99747	pos	Propofol glucuronide	HMDB0060933	Organic oxygen compounds	M+H-H2O	C18H26O7	41.5	17.4	-0.203089
277.215	7.5145	pos	(3Z,6Z)-3,6-Nonadienal	HMDB0031152	Organooxygen compounds	2M+H	C9H14O	41.5	11.7	-2.78729
549.159	4.34603	neg	cis-Mulberroside A	HMDB0031726	Phenylpropanoids and polyketides	M-H2O-H	C26H32O14	41.5	27.1	-3.84908
623.26	4.45048	pos	PI(17:1(10Z)/0:0)	LMGP06050003	Lipids and lipid-like molecules	M+K	C26H49O12P	41.5	18.3	1.82707
163.111	4.68165	pos	3-Methyl-1-phenyl-1-butanone	265084	Unclassified	M+H	C11H14O	41.5	20.9	-1.80304
409.309	5.86008	pos	26:5(8Z,11Z,14Z,17Z,20Z)	LMFA01030845	Lipids and lipid-like molecules	M+Na	C26H42O2	41.5	18.9	3.21681
435.221	2.2728	neg	Lubiprostone	HMDB0015180	Lipids and lipid-like molecules	M+FA-H	C20H32F2O5	41.4	15.2	3.22881
315.107	3.40205	pos	Leonuriside A	HMDB0031721	Organic oxygen compounds	M+H-H2O, 2M+NH4, M+H	C14H20O9	41.4	10.2	-0.675013
331.066	1.19502	neg	beta-Glucogallin	HMDB0038728	Phenylpropanoids and polyketides	M-H	C13H16O10	41.4	15	-3.17292
191.056	2.44647	neg	omega-hydroxy enanthoic acid	LMFA01050019	Lipids and lipid-like molecules	M-H2O-H, M+FA-H	C7H14O3	41.4	13.5	-2.44105
739.185	1.68717	neg	6-Glucopyranosylprocyanidin B2	HMDB0037403	Phenylpropanoids and polyketides	M-H	C36H36O17	41.4	27.6	-3.58938
545.382	7.08553	pos	(20R)-24-Hydroxy-19-norgeminivitamin D3	LMST03020630	Lipids and lipid-like molecules	M+Na, M+K	C31H54O5	41.4	9.91	1.11389
583.215	3.93255	neg	[(16R)-5,7-dihydroxy-3-[3-hydroxy-1-(2-methyl-1,3-thiazol-4-yl)prop-1-en-2-yl]-8,8,10,12,16-pentamethyl-9-oxo-17-oxa-4-azabicyclo[14.1.0]heptadec-4-en-11-yl]oxidanesulfonic acid	HMDB0127553	Organoheterocyclic compounds	M-H2O-H	C27H42N2O9S2	41.4	24.4	-0.0102039
497.31	6.00325	pos	(3b,16b,20R)-Pregn-5-ene-3,16,20-triol 3-glucoside	HMDB0041331	Lipids and lipid-like molecules	M+H	C27H44O8	41.4	16.9	-2.51624
433.234	6.75622	pos	PA(18:3(6Z,9Z,12Z)/0:0)	82342	Unclassified	M+H	C21H37O7P	41.4	18.3	-2.43167
421.061	1.27068	neg	1-Methyl 2-galloylgalactarate	HMDB0036933	Organic oxygen compounds	M+FA-H	C14H16O12	41.4	13.6	-4.50883
669.289	7.10052	pos	6-{4-[3-(3,7-dimethylocta-2,6-dien-1-yl)-5,7-dihydroxy-6-(3-methylbut-2-en-1-yl)-4-oxo-3,4-dihydro-2H-1-benzopyran-2-yl]-3-hydroxyphenoxy}-3,4,5-trihydroxyoxane-2-carboxylic acid	HMDB0129784	Phenylpropanoids and polyketides	M+H	C36H44O12	41.4	14.2	-2.32319
646.175	3.84318	pos	6-{4-[12-(3,4-dihydroxyphenyl)-8,13-dihydroxy-4-oxo-3,11-dioxatricyclo[8.4.0.0²,⁷]tetradeca-1(10),2(7),8-trien-6-yl]-2-hydroxyphenoxy}-3,4,5-trihydroxyoxane-2-carboxylic acid	HMDB0124849	Phenylpropanoids and polyketides	M+NH4	C30H28O15	41.4	16.6	-2.2042
651.154	3.35738	pos	3,4,5-trihydroxy-6-(3-{3,5,6,7-tetrahydroxy-8-[3,4,5-trihydroxy-6-(hydroxymethyl)oxan-2-yl]-3,4-dihydro-2H-1-benzopyran-2-yl}phenoxy)oxane-2-carboxylic acid	HMDB0126738	Phenylpropanoids and polyketides	M+Na	C27H32O17	41.4	20.1	1.43954
311.019	4.12522	neg	2,3-Di-O-methylellagic acid	HMDB0041395	Phenylpropanoids and polyketides	M-H2O-H	C16H10O8	41.4	26.8	-3.58209
760.458	3.5227	pos	PS(14:1(9Z)/22:6(4Z,7Z,10Z,13Z,16Z,19Z))	HMDB0012351	Lipids and lipid-like molecules	M+H-H2O	C42H68NO10P	41.4	29	4.60669
295.165	1.65047	pos	Isoleucyl-Tyrosine	HMDB0028919	Organic acids and derivatives	M+H	C15H22N2O4	41.4	41.6	-1.51559
474.393	8.48795	pos	Glycyrrhetol	HMDB0039690	Lipids and lipid-like molecules	M+NH4	C30H48O3	41.4	35.9	-2.91937
277.18	6.38327	neg	7-hydroxy-10E,16-heptadecadien-8-ynoic acid	LMFA01050258	Lipids and lipid-like molecules	M-H	C17H26O3	41.4	14.8	-3.62229
590.422	7.75633	pos	IC202A	LMFA08020182	Lipids and lipid-like molecules	M+NH4	C27H52N6O7	41.4	20.4	-2.33221
327.218	3.93255	neg	12S-hydroxy-16-heptadecynoic acid	LMFA01050146	Lipids and lipid-like molecules	M+FA-H	C17H30O3	41.4	20.9	0.456058
454.169	1.6203	pos	Catechin 7-O-alpha-L-rhamnopyranoside	LMPK12020062	Lipids and lipid-like molecules	M+NH4	C21H24O10	41.4	22.9	-4.34713
339.071	1.22485	neg	6-{[3-(2,4-dihydroxyphenyl)propanoyl]oxy}-3,4,5-trihydroxyoxane-2-carboxylic acid	HMDB0126433	Organic oxygen compounds	M-H2O-H	C15H18O10	41.4	23.7	-3.27139
305.087	1.3358	pos	Lepidimoic acid	HMDB0041096	Organooxygen compounds	M+H-H2O	C12H18O10	41.4	20	0.546972
275.076	1.11802	neg	6-O-(3R,4-dihydroxy-2-methylene-butanoyl)-beta-D-glucopyranose	LMSL05000003	Lipids and lipid-like molecules	M-H2O-H	C11H18O9	41.4	18.7	-2.98425
414.32	7.84882	pos	PGF2alpha isopropyl ester	LMFA03010076	Lipids and lipid-like molecules	M+NH4	C23H40O5	41.4	16.6	-3.45025
269.081	5.17882	neg	(2E)-1-(3-hydroxyphenyl)-3-phenylprop-2-en-1-one	HMDB0135404	Phenylpropanoids and polyketides	M-H, M+FA-H	C15H12O2	41.4	13.8	-2.74213
567.217	4.988	neg	Glutamylhistidine	HMDB0028821	Organic acids and derivatives	2M-H	C11H16N4O5	41.4	14.5	0.266093
385.113	1.51497	pos	6-{[5-(3,4-dihydroxyphenyl)-4-hydroxypentanoyl]oxy}-3,4,5-trihydroxyoxane-2-carboxylic acid	HMDB0127745	Organic oxygen compounds	M+H-H2O	C17H22O11	41.4	21.9	-0.749899
337.237	4.13617	pos	(±)-17,18-DiHETE	36330	Unclassified	M+H	C20H32O4	41.4	18.3	-2.03379
516.188	6.0854	pos	3,4,5-trihydroxy-6-({6-[3-(4-hydroxyphenyl)-3-oxoprop-1-en-1-yl]-2,2-dimethyl-2H-chromen-5-yl}oxy)oxane-2-carboxylic acid	HMDB0125869	Phenylpropanoids and polyketides	M+NH4	C26H26O10	41.4	27.8	2.97746
205.159	6.2329	pos	13-tetradecen-2,4-diyn-1-ol	LMFA05000016	Lipids and lipid-like molecules	M+H-H2O, M+H	C14H20O	41.4	11	-1.8182
374.196	4.893	neg	Trilostane	HMDB0015240	Lipids and lipid-like molecules	M+FA-H	C20H27NO3	41.4	15.1	-3.74869
691.117	2.3598	neg	{4-[(1E)-3-oxo-3-{2,3,4-trihydroxy-5-[hydroxy(3,4,5-trihydroxyoxan-2-yl)methyl]-6-oxo-3-[3,4,5-trihydroxy-6-(hydroxymethyl)oxan-2-yl]cyclohexa-1,4-dien-1-yl}prop-1-en-1-yl]phenyl}oxidanesulfonic acid	HMDB0128227	Organic oxygen compounds	M-H	C27H32O19S	41.3	17.8	-2.8582
571.216	2.9796	neg	Triuvaretin	LMPK12120475	Lipids and lipid-like molecules	M-H2O-H	C37H34O7	41.3	22.3	4.89436
311.167	7.38272	neg	N-Undecylbenzenesulfonic acid	HMDB0032549	Benzenoids	M-H	C17H28O3S	41.3	14.4	-4.38801
533.128	3.65823	neg	Parthenosin	LMPK12110564	Lipids and lipid-like molecules	M-H	C25H26O13	41.3	17.7	-4.62608
351.128	2.33113	neg	3-propylmalic acid	LMFA01170064	Lipids and lipid-like molecules	2M-H	C7H12O5	41.3	15.8	-4.79956
583.413	8.4008	pos	Diadinoxanthin	73431	Unclassified	M+H	C40H54O3	41.3	23.3	-3.53681
813.186	3.74507	neg	Quercetin 3-(6'''-sinapylglucosyl)(1->2)-galactoside	LMPK12112077	Lipids and lipid-like molecules	M-H2O-H	C38H40O21	41.3	18	-3.35866
335.258	10.5877	pos	(±)14(15)-EET methyl ester	62934	Unclassified	M+H	C21H34O3	41.3	12.6	-1.70642
571.074	3.7739	neg	({6-[5,7-dihydroxy-2-(4-methoxyphenyl)-4-oxo-4H-chromen-6-yl]-3,4,5-trihydroxyoxan-2-yl}methoxy)sulfonic acid	HMDB0127110	Phenylpropanoids and polyketides	M+FA-H	C22H22O13S	41.3	18.7	-4.04945
222.148	4.66515	pos	3alpha-Tigloyloxytropane N-oxide	HMDB0033454	Alkaloids and derivatives	M+H-H2O, 2M+K, M+Na, M+NH4, M+H	C13H21NO3	41.3	9.93	-1.5214
729.259	2.2728	neg	O-b-D-Gal-(1->3)-O-[O-b-D-Gal-(1->4)-2-(acetylamino)-2-deoxy-b-D-Glc-(1->6)]-2-(acetylamino)-2-deoxy- D-Galactose	HMDB0002067	Organic oxygen compounds	M-H2O-H	C28H48N2O21	41.3	18.2	2.77275
481.097	1.20985	neg	(-)-Epigallocatechin 7-glucuronide	HMDB0041640	Phenylpropanoids and polyketides	M-H	C21H22O13	41.3	17.9	-4.08431
715.134	2.2583	neg	6-({8-[5,7-dihydroxy-2-(4-hydroxyphenyl)-4-oxo-3,4-dihydro-2H-1-benzopyran-3-yl]-2-(3,4-dihydroxyphenyl)-7-hydroxy-4-oxo-3,4-dihydro-2H-1-benzopyran-5-yl}oxy)-3,4,5-trihydroxyoxane-2-carboxylic acid	HMDB0129211	Unclassified	M-H2O-H	C36H30O17	41.3	30.9	4.86554
727.186	1.18115	pos	Amaranthin	HMDB0029406	Alkaloids and derivatives	M+H	C30H34N2O19	41.3	16.5	4.04088
619.164	2.87843	neg	Rhamnazin 3-rutinoside	HMDB0037467	Phenylpropanoids and polyketides	M-H2O-H	C29H34O16	41.3	23	-3.90862
481.225	3.86038	neg	Tetrahydrobiopterin	HMDB0000027	Organoheterocyclic compounds	2M-H	C9H15N5O3	41.3	21.2	-4.90915
257.138	1.92945	pos	2-[4-(3-Hydroxypropyl)-2-methoxyphenoxy]-1,3-propanediol	HMDB0040352	Benzenoids	M+H	C13H20O5	41.3	13.4	0.00168426
367.14	3.19588	pos	3,4,5-trihydroxy-6-[4-(4-methyl-3-oxopent-1-en-1-yl)phenoxy]oxane-2-carboxylic acid	HMDB0132950	Organic oxygen compounds	M+H-H2O, M+H	C18H22O8	41.3	24.2	-2.09073
362.143	1.87145	pos	De-O-methylsimmondsin	HMDB0041208	Organic oxygen compounds	M+H	C15H23NO9	41.3	20.8	-3.82109
421.133	0.9812	neg	6-Carboxy-5,6,7,8-tetrahydropterin	HMDB0060410	Organoheterocyclic compounds	2M-H	C7H9N5O3	41.3	13.7	-2.22058
365.086	2.82077	neg	5-(3',5'-Dihydroxyphenyl)-gamma-valerolactone 3-O-glucuronide	HMDB0041693	Organic oxygen compounds	M-H2O-H	C17H20O10	41.3	22.1	-3.69253
585.268	9.40187	pos	Pubescenol	53677	Lipids and lipid-like molecules	M+H	C32H40O10	41.3	14.4	-1.74642
380.206	3.49303	pos	Secoisolariciresinol	HMDB0013692	Lignans, neolignans and related compounds	M+NH4, 2M+K	C20H26O6	41.3	14.4	-2.0099
709.11	0.835533	neg	(2,6-dihydroxy-4-{7-methyl-11-oxo-4-[(3,4,5-trihydroxy-6-{[(3,4,5-trihydroxy-6-methyloxan-2-yl)oxy]methyl}oxan-2-yl)oxy]-2,8-dioxatricyclo[7.3.1.0⁵,¹³]trideca-1(12),3,5(13),6,9-pentaen-3-yl}phenoxy)dihydroxyoxo-λ⁶-sulfanylium	HMDB0124741	Phenylpropanoids and polyketides	M-H2O-H	C30H32O19S	41.3	22.3	2.43511
661.249	4.8753	pos	Wanepimedoside A	LMPK12112030	Lipids and lipid-like molecules	M+H-H2O	C33H42O15	41.3	26.8	0.129687
412.341	6.41523	pos	5beta-Cholane-3alpha,7alpha,23,24-tetrol	LMST04010303	Lipids and lipid-like molecules	M+NH4	C24H42O4	41.3	13.7	-3.01993
965.491	4.81418	neg	Astaxanthin diglucoside/ Astaxanthin beta-D-diglucoside	LMPR01070100	Lipids and lipid-like molecules	M+FA-H	C52H72O14	41.3	30.8	0.550426
376.197	2.63308	pos	7-Aminomethyl-7-carbaguanine	HMDB0011690	Organoheterocyclic compounds	2M+NH4	C7H9N5O	41.3	13.5	3.52753
519.222	4.9405	neg	DEACETOXY(7)-7-OXOKHIVORINIC ACID	43753	Unclassified	M-H	C27H36O10	41.3	19.3	-3.15734
205.195	8.48795	pos	beta-Maaliene	265048	Unclassified	M+H	C15H24	41.3	22.3	-1.71375
370.112	1.30348	pos	3,4,5-trihydroxy-6-[(6-methyl-2-oxo-2H-chromen-3-yl)oxy]oxane-2-carboxylic acid	HMDB0135539	Phenylpropanoids and polyketides	M+NH4	C16H16O9	41.3	28.1	-3.18514
141.054	1.18115	pos	hept-2-enedioic acid	LMFA01031011	Lipids and lipid-like molecules	M+H-H2O	C7H10O4	41.3	17.5	-3.34022
346.237	8.45862	pos	Megestrol	HMDB0014495	Lipids and lipid-like molecules	M+NH4, 2M+Na	C21H28O3	41.3	15.7	-3.41592
435.324	6.30707	pos	28:6(10Z,13Z,16Z,19Z,22Z,25Z)	LMFA01030839	Lipids and lipid-like molecules	M+Na	C28H44O2	41.3	13.6	2.59943
149.06	3.93255	neg	4-(prop-2-en-1-yl)benzene-1,2-diol	HMDB0135239	Benzenoids	M-H	C9H10O2	41.3	19	-2.23267
199.134	4.00472	neg	Thujyl alcohol	HMDB0032530	Lipids and lipid-like molecules	M+FA-H	C10H18O	41.3	19.9	-2.56873
309.206	7.60317	pos	Dihydrocapsiate	90203	Benzenoids	M+H, 2M+Na	C18H28O4	41.3	12.9	-1.04976
479.227	4.81418	neg	11-Oxo-androsterone glucuronide	HMDB0010338	Lipids and lipid-like molecules	M-H	C25H36O9	41.3	20.1	-2.83259
297.278	4.90647	pos	10-methylene-octadecanoic acid	34680	Lipids and lipid-like molecules	M+H	C19H36O2	41.3	18.2	-1.13214
653.257	6.3986	neg	N-(1-Deoxy-1-fructosyl)phenylalanine	HMDB0037846	Organic acids and derivatives	2M-H	C15H21NO7	41.3	10.3	0.959713
427.159	3.11043	neg	Crosatoside B	HMDB0039253	Organic oxygen compounds	M-H2O-H, M+FA-H	C20H30O11	41.2	17.1	-4.9581
293.211	6.4596	neg	9-HOTE	HMDB0010224	Lipids and lipid-like molecules	M-H, 2M-H, M-H2O-H	C18H30O3	41.2	11.5	-3.89117
375.164	4.12522	neg	6-Hydroxy-2-bornanone glucoside	HMDB0034558	Lipids and lipid-like molecules	M-H, M+FA-H	C16H26O7	41.2	11.2	-3.34376
524.248	2.76273	pos	Isolimonic acid	HMDB0038170	Organoheterocyclic compounds	M+NH4	C26H34O10	41.2	15.4	-1.14137
593.128	1.27068	neg	Piperitoside	HMDB0037348	Phenylpropanoids and polyketides	M-H	C30H26O13	41.2	25.7	-3.55265
758.467	7.5	pos	Torvoside C	HMDB0029623	Lipids and lipid-like molecules	M+NH4, M+Na, M+K	C39H64O13	41.2	12.1	-2.64747
725.172	1.19502	neg	7-Hydroxy-2',5,6-trimethoxy-4',5'-methylenedioxyisoflavone 7-(2-p-coumaroylglucoside)	HMDB0041151	Phenylpropanoids and polyketides	M+FA-H	C34H32O15	41.2	18.8	-0.224966
672.414	7.0557	pos	All-trans-heptaprenyl diphosphate	HMDB0012187	Lipids and lipid-like molecules	M+NH4, M+Na, M+K	C35H60O7P2	41.2	11.2	-1.23508
329.127	1.98695	pos	Nb-p-Coumaroyltryptamine	HMDB0041518	Phenylpropanoids and polyketides	M+Na	C19H18N2O2	41.2	23.6	1.84078
698.228	3.18172	pos	6-[(6-{[3-(3,4-dimethoxyphenyl)-7-methoxy-8-methyl-4-oxo-4H-chromen-5-yl]oxy}-4,5-dihydroxy-2-(hydroxymethyl)oxan-3-yl)oxy]-3,4,5-trihydroxyoxane-2-carboxylic acid	HMDB0129586	Phenylpropanoids and polyketides	M+NH4	C31H36O17	41.2	18.6	-1.41162
505.226	3.84572	neg	Penciclovir	HMDB0014444	Organoheterocyclic compounds	2M-H	C10H15N5O3	41.2	14	-2.64937
515.048	3.08143	neg	[(5-{[2-(3,4-dihydroxyphenyl)-5,7-dihydroxy-4-oxo-3,4-dihydro-2H-1-benzopyran-3-yl]oxy}-3,4-dihydroxyoxolan-2-yl)methoxy]sulfonic acid	HMDB0132738	Phenylpropanoids and polyketides	M-H	C20H20O14S	41.2	25.5	-3.50756
477.138	2.60462	neg	Pinostrobin 5-glucoside	HMDB0040503	Phenylpropanoids and polyketides	M+FA-H	C22H24O9	41.2	28.9	-4.71201
741.203	1.53047	pos	Kaempferol 2G-coumaroylrutinoside	HMDB0037577	Phenylpropanoids and polyketides	M+H	C36H36O17	41.2	11	0.60471
559.361	5.56143	pos	Cyclopassifloic acid A	HMDB0035943	Lipids and lipid-like molecules	M+Na	C31H52O7	41.2	14.5	0.391318
318.281	5.23795	pos	18-fluoro-9Z-octadecenoic acid	LMFA01090035	Lipids and lipid-like molecules	M+NH4	C18H33FO2	41.2	17.3	2.35586
463.305	5.67427	pos	Lucidenic acid M	HMDB0035973	Lipids and lipid-like molecules	M+H-H2O, M+H	C27H42O6	41.2	10.5	-1.35064
369.081	2.2728	neg	3,4,5-trihydroxy-6-[2-(3-oxoprop-1-en-1-yl)phenoxy]oxane-2-carboxylic acid	HMDB0134044	Organic oxygen compounds	M+FA-H	C15H16O8	41.2	25.3	-4.99463
358.021	0.805867	neg	2-{[hydroxy({3,4,8,9,10-pentahydroxy-6-oxo-6H-benzo[c]chromen-1-yl})methylidene]amino}acetic acid	HMDB0126665	Phenylpropanoids and polyketides	M-H2O-H	C16H11NO10	41.2	11.4	1.47205
783.235	3.15338	pos	Kaempferol 3-[2Gal-(4'''-acetylrhamnosyl)-robinobioside]	LMPK12111962	Lipids and lipid-like molecules	M+H	C35H42O20	41.2	34.1	1.17202
457.111	1.85712	pos	Flavin Mononucleotide	HMDB0001520	Nucleosides, nucleotides, and analogues	M+H	C17H21N4O9P	41.2	18.4	-1.03277
375.091	2.02498	neg	Furaneol 4-(6-malonylglucoside)	HMDB0029778	Organic oxygen compounds	M-H	C15H20O11	41.2	28.8	-4.86829
420.222	0.956167	pos	Methyl 7-epi-12-hydroxyjasmonate glucoside	HMDB0031763	Lipids and lipid-like molecules	M+NH4	C19H30O9	41.2	16.3	-1.90848
885.482	7.0246	neg	Desglucoparillin	HMDB0038382	Lipids and lipid-like molecules	M-H	C45H74O17	41.2	20.6	-3.28963
508.325	5.15662	pos	Ximaosteroid D	LMST05050007	Lipids and lipid-like molecules	M+NH4	C28H42O7	41.2	14.8	-2.98578
429.176	3.23888	pos	ROSAVIN	85001	Unclassified	M+H	C20H28O10	41.2	27.8	0.035684
280.263	6.65438	pos	Linoleamide	43435	Lipids and lipid-like molecules	M+H	C18H33NO	41.2	11.1	-1.33665
629.315	5.11517	neg	DIHYDROGAMBOGIC ACID	43965	Unclassified	M-H	C38H46O8	41.2	12.5	4.07611
684.394	6.0999	pos	Coroloside	HMDB0033703	Lipids and lipid-like molecules	M+NH4	C35H54O12	41.2	14	-2.4705
345.194	4.71465	pos	psi-Pelletierine	HMDB0034580	Organoheterocyclic compounds	2M+K	C9H15NO	41.2	12.5	0.737672
252.123	5.49993	pos	Artemidiol	HMDB0030648	Phenylpropanoids and polyketides	M+NH4	C13H14O4	41.2	11.4	-1.59
786.401	4.7638	pos	Erythromycin E	LMPK04000011	Lipids and lipid-like molecules	M+K	C37H65NO14	41.2	21.1	-3.07001
335.221	6.4746	neg	Sterebin G	HMDB0035380	Lipids and lipid-like molecules	M-H2O-H	C20H34O5	41.2	21.2	-4.76723
491.192	3.72652	pos	(7'R,8'R)-4,7'-Epoxy-3'-methoxy-4',5,9,9'-lignanetetrol 9'-glucoside	HMDB0038710	Unclassified	M+H-H2O	C25H32O11	41.2	22.7	0.953369
519.234	4.79663	pos	26,26,26,27,27,27-hexafluoro-1α,25-dihydroxy-16,17,23,23,24,24-hexadehydrovitamin D3 / 26,26,26,27,27,27-hexafluoro-1α,25-dihydroxy-16,17,23,23,24,24-hexadehydrocholecalciferol	42018	Unclassified	M+H	C27H32F6O3	41.2	20.2	2.57898
660.421	7.55833	pos	PS(14:0/14:1(9Z))	HMDB0012331	Lipids and lipid-like molecules	M+H-H2O	C34H64NO10P	41.2	16.4	-3.03896
281.247	7.07053	pos	Linoleic acid	191	Lipids and lipid-like molecules	M+H-H2O, M+H	C18H32O2	41.2	13.1	-1.55034
406.243	3.90352	pos	5a,6a-Epoxy-7E-megastigmene-3a,9e-diol 3-glucoside	HMDB0031676	Organic oxygen compounds	M+NH4	C19H32O8	41.2	16	-1.8719
298.18	6.56438	pos	Mitiglinide	HMDB0015382	Phenylpropanoids and polyketides	M+H-H2O	C19H25NO3	41.2	12.6	-1.17812
313.055	1.51497	pos	6-(4-carboxy-3-hydroxyphenoxy)-3,4,5-trihydroxyoxane-2-carboxylic acid	HMDB0126444	Organic oxygen compounds	M+H-H2O	C13H14O10	41.2	22.3	-0.769288
605.475	9.93338	pos	Squamotacin	HMDB0030444	Lipids and lipid-like molecules	M+H-H2O	C37H66O7	41.2	20.1	-3.49967
275.165	6.4291	neg	[6]-Shogaol	68362	Benzenoids	M-H	C17H24O3	41.2	18.1	-2.37996
297.076	4.36187	neg	7-Methoxyflavone	LMPK12110021	Lipids and lipid-like molecules	M+FA-H	C16H12O3	41.2	18.4	-3.85517
209.118	6.3216	neg	5-Heptyltetrahydro-2-oxo-3-furancarboxylic acid	HMDB0030994	Organoheterocyclic compounds	M-H2O-H	C12H20O4	41.2	16.8	-2.49521
443.314	5.14045	pos	(3beta,5alpha,9alpha,22E,24R)-5,9-Epidioxy-3-hydroxyergosta-7,22-dien-6-one	HMDB0032666	Lipids and lipid-like molecules	M+H	C28H42O4	41.2	17.8	-2.85904
299.091	4.35283	pos	Sayanedin	HMDB0030718	Phenylpropanoids and polyketides	M+H	C17H14O5	41.2	17.5	-2.8836
255.16	5.23917	neg	2-Heptenoic acid	HMDB0031484	Lipids and lipid-like molecules	2M-H	C7H12O2	41.2	9.47	-2.09653
283.097	5.39532	neg	Phenethyl Caffeiate	44090	Unclassified	M-H	C17H16O4	41.2	17.7	-3.29062
305.066	3.84572	neg	3,4,5-trihydroxy-6-{[(2E)-3-phenylprop-2-enoyl]oxy}oxane-2-carboxylic acid	HMDB0125167	Phenylpropanoids and polyketides	M-H2O-H	C15H16O8	41.2	20.9	-3.26033
299.164	5.89062	neg	4-Androsten-3,17-dione 19-aldehyde	43199	Unclassified	M-H	C19H24O3	41.2	20.6	-4.47241
479.372	10.1377	pos	DG(8:0/16:0/0:0)	HMDB0092923	Lipids and lipid-like molecules	M+Na	C27H52O5	41.2	21.5	3.43422
605.237	8.12535	neg	Indoleacetyl glutamine	HMDB0013240	Organic acids and derivatives	2M-H	C15H17N3O4	41.1	26.4	0.866152
305.17	2.7914	pos	(2E)-hexenedioylcarnitine	LMFA07070013	Lipids and lipid-like molecules	M+NH4	C13H21NO6	41.1	6.92	-0.921929
405.175	2.63345	neg	Glutaminylglycine	HMDB0028797	Organic acids and derivatives	2M-H	C7H13N3O4	41.1	13.6	1.62524
241.154	1.11598	pos	Cerulenin	HMDB0015168	Organoheterocyclic compounds	M+NH4	C12H17NO3	41.1	10.8	-1.2609
561.139	2.2583	neg	Gambiriin C	LMPK12030011	Lipids and lipid-like molecules	M-H	C30H26O11	41.1	25	-1.91714
755.18	3.57173	neg	Quercetin 3-(2G-(E)-p-coumaroylrutinoside)	LMPK12110572	Lipids and lipid-like molecules	M-H	C36H36O18	41.1	19.9	-3.60298
555.198	1.39547	pos	2-(6-{2,4-dihydroxy-3-[(1E)-3-methylbut-1-en-1-yl]benzoyl}-5-(2,4-dihydroxyphenyl)-4-hydroxy-3-methylcyclohex-2-en-1-yl)benzene-1,3-diol	HMDB0126472	Phenylpropanoids and polyketides	M+Na	C31H32O8	41.1	18.4	-1.2791
507.206	3.34075	neg	10-Hydroxycarbazepine	HMDB0060676	Organoheterocyclic compounds	2M-H	C15H14N2O2	41.1	11.3	3.49852
378.139	1.45413	pos	6'-Methoxypolygoacetophenoside	HMDB0035476	Organic oxygen compounds	M+H-H2O, M+NH4, M+H	C15H20O10	41.1	9.27	-0.55917
673.34	5.09933	neg	(3S,5R,6R,6'S)-6,7-Didehydro-5,6-dihydro-3,5,6'-trihydroxy-13,14,20-trinor-3'-oxo-beta,epsilon-caroten-19',11'-olide 3-acetate	HMDB0037793	Lipids and lipid-like molecules	M+FA-H	C39H48O7	41.1	14.1	3.3254
489.138	2.47528	neg	Phloroacetophenone 6'-[xylosyl-(1->6)-glucoside]	HMDB0032743	Organic oxygen compounds	M-H2O-H, M-H	C21H30O13	41.1	24	-3.92025
649.139	2.46078	neg	Dillenetin 5-glucoside-7-glucuronide	LMPK12112410	Lipids and lipid-like molecules	M-H2O-H	C29H32O18	41.1	21.2	-2.96563
721.413	6.26223	pos	Polypodoside B	HMDB0040744	Lipids and lipid-like molecules	M+NH4, M+Na, M+H-H2O	C39H62O13	41.1	14.1	-2.04925
388.253	2.0736	pos	Octaethylene glycol	HMDB0094680	Organic oxygen compounds	M+NH4	C16H34O9	41.1	21.5	-1.79354
589.135	1.527	neg	Vitexin 2''-O-(E)-ferulate	LMPK12110228	Lipids and lipid-like molecules	M-H2O-H	C31H28O13	41.1	17.7	-0.624005
327.122	3.5227	pos	Dehydrocyanaropicrin	HMDB0035029	Lipids and lipid-like molecules	M+H-H2O	C19H20O6	41.1	16.2	-1.48274
289.164	2.63308	pos	4-Hydroxycyclohexylcarboxylic acid	HMDB0001988	Organic oxygen compounds	2M+H	C7H12O3	41.1	8.72	-1.12261
487.34	5.81342	pos	(3beta,15alpha,22S,24E)-3,15,22-Trihydroxylanosta-7,9(11),24-trien-26-oic acid	90599	Lipids and lipid-like molecules	M+H	C30H46O5	41.1	19.5	-3.21903
483.294	4.63198	pos	Mupirocin	HMDB0014554	Lipids and lipid-like molecules	M+H-H2O, M+H	C26H44O9	41.1	19.8	-3.29538
565.247	2.05415	neg	Bilirubin	HMDB0000054	Organic compounds	M-H2O-H	C33H36N4O6	41.1	25.3	2.3734
358.269	2.8489	pos	Leucyl-leucyl-norleucine	68993	Unclassified	M+H	C18H35N3O4	41.1	19.6	-1.82161
333.108	3.32625	neg	Cotinine glucuronide	HMDB0001013	Organic oxygen compounds	M-H2O-H	C16H20N2O7	41.1	26.8	-2.97887
771.415	6.14378	neg	17-phenyl-18,19,20-trinor-prostaglandin E2	HMDB0062612	Lipids and lipid-like molecules	2M-H	C23H30O5	41.1	14.3	4.37835
235.206	9.0171	pos	13Z-Hexadecen-11-ynal	LMFA06000213	Lipids and lipid-like molecules	M+H-H2O, M+H	C16H26O	41.1	22.6	-1.50653
675.214	6.63525	neg	Methyl 3,4,5-trimethoxycinnamate [arabinosyl-(1->3)-[glucosyl-(1->6)]-glucosyl] ester	HMDB0034756	Organic oxygen compounds	M-H2O-H	C29H42O19	41.1	22.9	-0.75359
616.29	6.74925	neg	Glycylserylprolylmethionylphenylalanylvalinamide	HMDB0033242	Organic acids and derivatives	M-H2O-H	C29H45N7O7S	41.1	32	-3.12364
639.278	6.86575	neg	PI(18:3(9Z,12Z,15Z)/0:0)	LMGP06050028	Lipids and lipid-like molecules	M+FA-H	C27H47O12P	41.1	15.1	-1.27499
235.17	7.32355	neg	8-Hydroxy-4(6)-lactarene-5,14-diol	HMDB0035780	Organooxygen compounds	M-H2O-H	C15H26O3	41.1	12.2	-2.76154
285.181	3.29708	neg	Proline betaine	HMDB0004827	Organic acids and derivatives	2M-H	C7H13NO2	41.1	9.22	-2.61936
207.102	4.909	neg	(Z)-3-Oxo-2-(2-pentenyl)-1-cyclopenteneacetic acid	HMDB0030197	Organic oxygen compounds	M-H	C12H16O3	41.1	15.4	-2.9577
677.28	3.82852	pos	Acetyldeoxynivalenol	HMDB0036137	Lipids and lipid-like molecules	2M+H	C17H22O7	41.1	10.5	-0.724879
795.239	1.19502	neg	5-(3',4'-dihydroxyphenyl)-gamma-valerolactone-3'-O-glucuronide	HMDB0029190	Benzenoids	2M-H	C18H22O10	41.1	14.2	4.16504
275.273	7.64867	pos	3,7,11,15-Tetramethyl-2E,4E,10E,14-hexadecatetraene	LMFA11000049	Lipids and lipid-like molecules	M+H	C20H34	41.1	18.5	-2.75659
457.365	6.79003	pos	Oleanolic acid	HMDB0002364	Lipids and lipid-like molecules	M+H	C30H48O3	41.1	22	-4.95494
327.216	4.13988	neg	Corchorifatty acid F	HMDB0035919	Lipids and lipid-like molecules	M-H, 2M-H	C18H32O5	41	9.69	-3.81782
406.243	2.46192	pos	9,13-Dihydroxy-4-megastigmen-3-one 9-glucoside	HMDB0036318	Lipids and lipid-like molecules	M+NH4, M+Na, M+H-H2O	C19H32O8	41	12.6	-1.32799
597.146	2.0301	pos	6-[3-(3-{[3,4-dihydroxy-5-(hydroxymethyl)oxolan-2-yl]oxy}-5,7-dihydroxy-4-oxo-3,4-dihydro-2H-1-benzopyran-2-yl)phenoxy]-3,4,5-trihydroxyoxane-2-carboxylic acid	HMDB0132749	Phenylpropanoids and polyketides	M+H	C26H28O16	41	26	1.56542
611.142	0.64705	neg	Oxidized glutathione	HMDB0003337	Organic acids and derivatives	M-H	C20H32N6O12S2	41	17.9	-4.95524
717.132	3.13942	neg	{[3-(acetyloxy)-5-({4,5-dihydroxy-2-[4-(7-hydroxy-4-oxo-3,4-dihydro-2H-1-benzopyran-2-yl)phenoxy]-6-(hydroxymethyl)oxan-3-yl}oxy)-4-hydroxyoxolan-3-yl]methoxy}sulfonic acid	HMDB0124932	Phenylpropanoids and polyketides	M+FA-H	C28H32O17S	41	12.4	-2.90544
837.317	3.34075	neg	Bn-NCC-2	HMDB0038230	Organoheterocyclic compounds	M+FA-H	C40H48N4O13	41	17.5	-3.43815
529.387	8.69078	pos	cholest-5,24-dien-3beta-yl beta-D-glucopyranoside	LMST01010348	Lipids and lipid-like molecules	M+H-H2O, M+H	C33H54O6	41	10.7	-2.7085
469.227	3.7739	neg	7-Sulfocholic acid	HMDB0002421	Lipids and lipid-like molecules	M-H2O-H	C24H40O8S	41	22.2	0.414087
184.169	4.16633	pos	11-amino-undecanoic acid	LMFA01100004	Lipids and lipid-like molecules	M+H-H2O	C11H23NO2	41	12.3	-2.54844
407.19	3.51323	neg	Paliperidone	HMDB0015396	Organoheterocyclic compounds	M-H2O-H	C23H27FN4O3	41	23.9	3.17186
398.167	1.22615	pos	R-L3	69719	Unclassified	M+H	C25H20FN3O	41	18.1	0.656229
512.269	3.35738	pos	Ustiloxin D	HMDB0041054	Organic acids and derivatives	M+NH4	C23H34N4O8	41	18	-4.95478
497.176	3.02222	pos	Prolyl-Asparagine	HMDB0029012	Organic acids and derivatives	2M+K	C9H15N3O4	41	11.9	0.89083
643.31	9.24242	pos	Coproporphyrinogen III	HMDB0001261	Organoheterocyclic compounds	M+H-H2O	C36H44N4O8	41	20.9	-3.87211
961.461	5.28532	neg	Agavasaponin C	HMDB0033353	Lipids and lipid-like molecules	M+FA-H	C45H72O19	41	28.7	-4.27484
271.169	6.57542	neg	Estradiol	HMDB0000151	Lipids and lipid-like molecules	M-H	C18H24O2	41	13	-3.37338
498.269	4.96663	pos	11-Deacetylvaltrate 11-(3-hydroxy-3-methylbutanoate)	HMDB0033654	Lipids and lipid-like molecules	M+NH4	C25H36O9	41	17.6	-2.43032
450.284	5.60747	neg	Neomethymycin	LMPK04000036	Lipids and lipid-like molecules	M-H2O-H	C25H43NO7	41	21.1	-4.67382
408.17	4.30567	pos	Renilla luciferin	65547	Unclassified	M+H	C26H21N3O2	41	12.9	-1.27537
371.148	5.02863	pos	5,7-dihydroxy-2-(4-hydroxy-2-methoxyphenyl)-8-(3-methylbut-2-en-1-yl)-3,4-dihydro-2H-1-benzopyran-4-one	HMDB0137490	Unclassified	M+H	C21H22O6	41	17.3	-2.07494
914.232	1.527	neg	6-{[2-(4-{[3-({3,4-dihydroxy-4-[(1H-indole-3-carbonyloxy)methyl]oxolan-2-yl}oxy)-4,5-dihydroxy-6-(hydroxymethyl)oxan-2-yl]oxy}phenyl)-4-oxo-3,4-dihydro-2H-1-benzopyran-7-yl]oxy}-3,4,5-trihydroxyoxane-2-carboxylic acid	HMDB0134935	Phenylpropanoids and polyketides	M+FA-H	C41H43NO20	41	30.8	-4.10825
501.356	7.36935	pos	1alpha,25-dihydroxy-2alpha-(3-hydroxypropoxy)-19-norvitamin D3 / 1alpha,25-dihydroxy-2alpha-(3-hydroxypropoxy)-19-norcholecalciferol	LMST03020549	Lipids and lipid-like molecules	M+Na	C29H50O5	41	18.6	1.65414
663.243	8.05135	neg	Dihydropedicin	LMPK12120562	Lipids and lipid-like molecules	2M-H	C18H20O6	41	14.1	-2.1759
225.196	4.79663	pos	N-Desmethyl tapentadol	HMDB0060611	Benzenoids	M+NH4	C13H21NO	41	11.4	-2.73663
693.164	3.52773	neg	Primflasine	LMPK12111743	Lipids and lipid-like molecules	M-H2O-H	C31H36O19	40.9	11.8	-4.52953
981.575	13.8429	neg	1,2-Di-(9Z,12Z,15Z-octadecatrienoyl)-3-(Galactosyl-alpha-1-6-Galactosyl-beta-1)-glycerol	HMDB0011127	Lipids and lipid-like molecules	M-H, M+FA-H	C51H84O15	40.9	14.8	-3.84877
675.101	1.99598	neg	Prebetanin	HMDB0029411	Alkaloids and derivatives	M+FA-H	C24H26N2O16S	40.9	11.1	3.32509
917.254	1.542	neg	Quercetin 3-rhamnosyl-(1->6)-[glucosyl-(1->2)-glucoside]-7-rhamnoside	LMPK12112253	Lipids and lipid-like molecules	M-H, M+FA-H, M-H2O-H	C39H50O25	40.9	18.9	-2.9696
366.081	1.28585	neg	Zeanoside B	HMDB0038844	Unclassified	M-H, 2M-H	C16H17NO9	40.9	16	-4.35357
790.457	5.44028	pos	Aginoside progenin	HMDB0034595	Lipids and lipid-like molecules	M+NH4, M+Na	C39H64O15	40.9	9.81	-2.37673
758.466	6.43072	pos	Asparagoside C	HMDB0031835	Lipids and lipid-like molecules	M+NH4, M+Na	C39H64O13	40.9	12.7	-3.34307
741.187	2.02498	neg	Isomollupentin 7-O-glucoside-2''-O-xyloside	LMPK12110294	Lipids and lipid-like molecules	M+FA-H	C31H36O18	40.9	20.4	-2.6445
307.045	2.08365	neg	Patulin	HMDB0034299	Organoheterocyclic compounds	2M-H	C7H6O4	40.9	11.1	-3.15219
419.169	3.43553	pos	3,4,5-trihydroxy-6-{3-[(1Z)-3-hydroxy-2-pentylprop-1-en-1-yl]phenoxy}oxane-2-carboxylic acid	HMDB0126527	Organic oxygen compounds	M+Na	C20H28O8	40.9	20.6	2.68042
361.163	3.65437	pos	15-Hydroxyleptocarpin	HMDB0036694	Lipids and lipid-like molecules	M+H-H2O, M+K	C20H26O7	40.9	23.3	-3.75623
833.176	2.11348	neg	Madreselvin B	LMPK12110574	Lipids and lipid-like molecules	M+FA-H	C36H36O20	40.9	12.7	-3.3977
493.206	2.86323	pos	cyclic 6-Hydroxymelatonin	HMDB0060810	Organoheterocyclic compounds	2M+H	C13H14N2O3	40.9	11.5	-4.27231
378.175	1.35063	pos	1-(3,4-Dimethoxyphenyl)-1,2-ethanediol 1-O-b-D-glucoside	HMDB0034626	Organic oxygen compounds	M+NH4	C16H24O9	40.9	17.8	-1.77261
441.336	6.27707	pos	(3beta,17alpha,23S)-17,23-Epoxy-3,29-dihydroxy-27-norlanost-8-en-24-one	90478	Lipids and lipid-like molecules	M+H-H2O, M+NH4, M+Na, M+H	C29H46O4	40.9	18.9	-1.38631
493.138	1.59097	pos	5'-Deoxy-5-fluorouridine	HMDB0060406	Nucleosides, nucleotides, and analogues	2M+H	C9H11FN2O5	40.9	6.78	0.0568805
568.202	1.3358	pos	6-{2-[3-(2,4-dihydroxyphenyl)propanoyl]-6-[(3,3-dimethyloxiran-2-yl)methyl]-3,5-dihydroxyphenoxy}-3,4,5-trihydroxyoxane-2-carboxylic acid	HMDB0132621	Phenylpropanoids and polyketides	M+NH4	C26H30O13	40.9	13.8	-1.47505
776.477	5.23795	pos	Astaxanthin glucoside	LMPR01070015	Lipids and lipid-like molecules	M+NH4	C46H62O9	40.9	24.6	4.53887
801.187	1.82115	neg	Isorhamnetin 3-(2G-apiosylrutinoside)	HMDB0041470	Phenylpropanoids and polyketides	M-H, M+FA-H	C33H40O20	40.9	18.5	-4.10725
620.137	1.4395	neg	N-Trifluoroacetyladriamycin	HMDB0061164	Phenylpropanoids and polyketides	M-H2O-H	C29H28F3NO12	40.9	28.9	-2.09142
554.259	4.38565	pos	Aldosterone 18-glucuronide	HMDB0010345	Lipids and lipid-like molecules	M+H, M+NH4	C27H36O11	40.9	14.5	-2.63725
331.248	4.25637	neg	12-hydroxyheptadecanoic acid	HMDB0061663	Lipids and lipid-like molecules	M+FA-H	C17H34O3	40.9	15.2	-4.0515
237.184	3.42147	pos	Curdione	HMDB0034714	Lipids and lipid-like molecules	M+H-H2O, M+H	C15H24O2	40.9	17	-1.25882
296.222	6.3839	pos	8-Acetoxy-4-acoren-3-one	HMDB0030974	Organic oxygen compounds	M+NH4	C17H26O3	40.9	7.45	0.984141
338.988	0.70455	neg	D-myo-Inositol-1,5-diphosphate	45108	Unclassified	M-H	C6H14O12P2	40.9	17.5	-3.62654
377.141	8.41433	neg	Demethylcalabaxanthone	HMDB0030656	Organoheterocyclic compounds	M-H	C23H22O5	40.9	13.9	3.20511
725.206	4.53298	pos	6-{[2-(3,4-dihydroxyphenyl)-8-[1-(2,4-dihydroxyphenyl)-2-hydroxy-3-(3-hydroxyphenyl)propyl]-3,5-dihydroxy-3,4-dihydro-2H-1-benzopyran-7-yl]oxy}-3,4,5-trihydroxyoxane-2-carboxylic acid	HMDB0135110	Phenylpropanoids and polyketides	M+H	C36H36O16	40.9	23.1	-2.48149
253.144	4.3002	neg	2,2,6,7-Tetramethylbicyclo[4.3.0]nona-1(9),4-diene-7,8-diol	HMDB0036686	Organic oxygen compounds	M+FA-H	C13H20O2	40.9	9.38	-2.12003
869.428	7.38435	pos	Flunisolide	HMDB0014326	Lipids and lipid-like molecules	2M+H	C24H31FO6	40.9	10.4	-0.458428
309.097	1.36548	pos	1-(2-Thienyl)-1-butanone	HMDB0032935	Organic oxygen compounds	2M+H	C8H10OS	40.9	15.8	-2.53948
398.144	3.5532	pos	Simmondsin	HMDB0030394	Organic oxygen compounds	M+Na	C16H25NO9	40.9	16.4	4.86859
644.377	5.04447	pos	PI(20:1(11Z)/0:0)	LMGP06050019	Lipids and lipid-like molecules	M+NH4	C29H55O12P	40.9	21.7	0.0700236
476.212	2.99307	pos	Gein	HMDB0029909	Organic oxygen compounds	M+NH4, 2M+NH4, M+K, M+Na, M+H	C21H30O11	40.8	7.11	-1.88515
613.481	10.1819	pos	DG(18:3(9Z,12Z,15Z)/18:3(9Z,12Z,15Z)/0:0)	4389	Lipids and lipid-like molecules	M+H-H2O, M+H	C39H64O5	40.8	9.1	-3.35775
645.18	1.88578	pos	Citalopram propionic acid	HMDB0060463	Organoheterocyclic compounds	2M+Na	C18H14FNO3	40.8	10.6	-0.925621
825.165	1.51217	neg	PtdIns-(3,4,5)-P3 (1,2-dioctanoyl)	45084	Unclassified	M-H	C25H50O22P4	40.8	11.7	-2.8373
435.273	6.01808	pos	Erinacine C	94901	Lipids and lipid-like molecules	M+H, M+K, M+NH4, M+Na, M+H-H2O	C25H38O6	40.8	13.6	-1.85023
313.151	2.71973	pos	Tyrosyl-Asparagine	HMDB0029100	Organic acids and derivatives	M+NH4	C13H17N3O5	40.8	12	1.72925
682.233	1.3358	pos	Pectolinarigenin 7-(4'''-acetylrutinoside)	LMPK12111129	Lipids and lipid-like molecules	M+NH4	C31H36O16	40.8	10.2	-1.52829
434.274	8.04448	pos	Pilocarpine	HMDB0015217	Alkaloids and derivatives	2M+NH4	C11H16N2O2	40.8	12.3	-4.61049
627.46	9.03127	pos	DG(9D3/9D3/0:0)	HMDB0116428	Lipids and lipid-like molecules	M+H-H2O, M+H	C39H64O7	40.8	13.5	-3.37341
413.172	2.77707	pos	Dicaffeoylputrescine	HMDB0033467	Phenylpropanoids and polyketides	M+H	C22H24N2O6	40.8	14.7	3.01113
723.377	6.4746	neg	Gingerglycolipid B	HMDB0041094	Lipids and lipid-like molecules	M-H, M+FA-H	C33H58O14	40.8	11.7	-4.32093
415.211	6.2184	pos	Melleolide B	HMDB0038787	Unclassified	M+H-H2O	C24H32O7	40.8	13.5	-1.93856
259.022	0.690217	neg	Glucose 1-phosphate	379	Organic oxygen compounds	M-H2O-H, M-H	C6H13O9P	40.8	13.2	0.741266
526.248	2.1891	pos	6-O-Oleuropeoylsucrose	HMDB0038117	Lipids and lipid-like molecules	M+NH4	C22H36O13	40.8	20.1	-2.99699
335.257	6.43072	pos	Tetrahydrodeoxycorticosterone	HMDB0000879	Lipids and lipid-like molecules	M+H	C21H34O3	40.8	13.2	-1.9672
309.118	3.09505	pos	Azacridone A	HMDB0040367	Organoheterocyclic compounds	M+H-H2O, M+H	C18H16N2O3	40.8	18.7	-1.18986
637.227	8.60465	neg	Aspartyl-Tryptophan	HMDB0028764	Organic acids and derivatives	2M-H	C15H17N3O5	40.8	19.7	0.500855
464.154	1.94378	pos	5,6-dihydroxy-7-methoxy-2-phenyl-8-[3,4,5-trihydroxy-6-(hydroxymethyl)oxan-2-yl]-4H-chromen-4-one	HMDB0127133	Phenylpropanoids and polyketides	M+NH4	C22H22O10	40.8	20.3	-2.58563
447.091	1.761	neg	Astragalin	45733	Phenylpropanoids and polyketides	M-H	C21H20O11	40.8	33.9	-4.17065
469.169	1.83632	neg	N,N'-diacetylchitobiose	HMDB0062702	Organic oxygen compounds	M+FA-H	C16H28N2O11	40.8	14	2.95977
843.339	3.87507	neg	Cajanone	HMDB0033804	Phenylpropanoids and polyketides	2M-H	C25H26O6	40.8	7.74	0.994315
509.258	3.3722	pos	2-O-(beta-D-galactopyranosyl-(1->6)-beta-D-galactopyranosyl) 2S-hydroxyundecanoic acid	LMFA13010047	Lipids and lipid-like molecules	M+H-H2O	C23H42O13	40.8	12.1	-1.79688
179.106	5.49993	pos	5S,6S-epoxy-7-undecynoic acid	LMFA01070039	Lipids and lipid-like molecules	M+H-H2O	C11H16O3	40.8	13.7	-2.5061
185.117	7.94165	pos	(S)-Oleuropeic acid	HMDB0036998	Lipids and lipid-like molecules	M+H	C10H16O3	40.8	14.9	-3.67827
414.429	8.76262	pos	6Z-Tridecen-2R-ol	LMFA05000520	Lipids and lipid-like molecules	2M+NH4	C13H26O	40.8	13.4	-3.43623
712.454	7.95698	pos	PS(14:0/18:3(9Z,12Z,15Z))	HMDB0012337	Lipids and lipid-like molecules	M+H-H2O	C38H68NO10P	40.8	13.6	-0.561864
730.54	7.78715	pos	DG(22:6(4Z,7Z,10Z,13Z,16Z,19Z)/22:6(4Z,7Z,10Z,13Z,16Z,19Z)/0:0)	HMDB0007788	Lipids and lipid-like molecules	M+NH4, M+Na, M+H	C47H68O5	40.8	15.2	-0.995649
421.295	6.60955	pos	3beta-(3-methyl-butanoyloxy)-villanovane-13alpha,17-diol	LMPR0104150002	Lipids and lipid-like molecules	M+H-H2O	C25H42O6	40.8	16	-0.0291351
522.377	4.53298	pos	Theasapogenol E	HMDB0034518	Lipids and lipid-like molecules	M+NH4	C30H48O6	40.8	20.6	-4.02409
489.101	3.45575	neg	Quercetin 3-(3''-acetylrhamnoside)	LMPK12112213	Lipids and lipid-like molecules	M-H, 2M-H	C23H22O12	40.7	11.9	-4.83101
405.175	3.64373	neg	Alanyl-Asparagine	HMDB0028682	Organic acids and derivatives	2M-H	C7H13N3O4	40.7	15.6	1.55632
460.269	5.90625	pos	3-O-Acetylepisamarcandin	HMDB0031958	Phenylpropanoids and polyketides	M+NH4	C26H34O6	40.7	7.82	-1.82735
527.102	1.34868	neg	(-)-Epigallocatechin 3'-glucuronide	HMDB0041638	Phenylpropanoids and polyketides	M+FA-H	C21H22O13	40.7	18.1	-4.28641
381.119	0.617883	neg	6-[4-(4-carboxybutyl)-2-methoxyphenoxy]-3,4,5-trihydroxyoxane-2-carboxylic acid	HMDB0127790	Lipids and lipid-like molecules	M-H2O-H	C18H24O10	40.7	10.6	-0.62018
386.18	3.5077	pos	4-Hydroxy-3-prenylbenzoic acid glucoside	HMDB0039891	Organic oxygen compounds	M+NH4, M+K, M+H	C18H24O8	40.7	9.41	-1.94678
705.217	3.69737	pos	3,4,7-Trihydroxy-5-methoxy-8-prenylflavan 4-O-(beta-D-xylopyranosyl-(1->6)-beta-D-glucopyranoside)	LMPK12020211	Lipids and lipid-like molecules	M+K	C32H42O15	40.7	15.7	1.88155
617.146	2.31877	pos	3,4,5-trihydroxy-6-({7-hydroxy-4-oxo-2-phenyl-8-[3,4,5-trihydroxy-6-(hydroxymethyl)oxan-2-yl]-3,4-dihydro-2H-1-benzopyran-5-yl}oxy)oxane-2-carboxylic acid	HMDB0124784	Phenylpropanoids and polyketides	M+Na	C27H30O15	40.7	16.9	-2.57729
249.037	0.646667	pos	Chorismate	HMDB0012199	Organic acids and derivatives	M+Na	C10H10O6	40.7	15.8	0.101158
319.045	2.08793	pos	3,5,6,7-tetrahydroxy-2-(3,4,5-trihydroxyphenyl)-3,4-dihydro-2H-1-benzopyran-4-one	HMDB0125213	Phenylpropanoids and polyketides	M+H-H2O	C15H12O9	40.7	12.8	-0.82566
531.314	7.82903	neg	IC202B	LMFA08020183	Lipids and lipid-like molecules	M-H	C23H44N6O8	40.7	6.16	-1.07492
313.164	4.13617	pos	(3b,4b,5b)-4,5-Epoxy-p-menth-1-en-3-ol 3-glucoside	HMDB0038979	Organic oxygen compounds	M+H-H2O, 2M+Na, M+NH4, M+Na, M+H, M+K	C16H26O7	40.7	8.74	-1.58062
523.216	2.96493	neg	Suspensolide F	HMDB0031918	Lipids and lipid-like molecules	M-H2O-H, M+FA-H	C21H34O12	40.7	16.4	-2.79112
645.18	2.1316	pos	Scutellarein 6,7-dimethyl ether 4'-rutinoside	LMPK12111123	Lipids and lipid-like molecules	M+Na	C29H34O15	40.7	11.3	1.47101
444.127	4.50503	neg	O-hexanoyl-adenosine monophosphate	LMFA07080001	Lipids and lipid-like molecules	M-H	C16H24N5O8P	40.7	11.6	-3.70228
611.284	6.95403	pos	D-Urobilin	HMDB0004161	Organoheterocyclic compounds	M+Na	C33H40N4O6	40.7	5.68	0.362348
256.263	8.70528	pos	Palmitic amide	HMDB0012273	Lipids and lipid-like molecules	M+H, 2M+H	C16H33NO	40.7	6.16	-1.76153
273.073	4.09505	neg	Deoxyuridine	HMDB0000012	Nucleosides, nucleotides, and analogues	M+FA-H	C9H12N2O5	40.7	8.04	2.69427
777.154	1.51217	neg	(-)-Epigallocatechin 3-gallate 7-glucoside 4"-glucuronide	HMDB0041730	Phenylpropanoids and polyketides	M-H2O-H, M+FA-H	C34H36O22	40.7	19.7	2.36467
841.238	1.71667	neg	Acacetin 7-Rhamnosyl-(1->6)[2''-acetylglucosyl-(1->2)glucoside]	LMPK12110465	Lipids and lipid-like molecules	M+FA-H	C36H44O20	40.7	25.2	-2.99378
359.171	3.93255	neg	(S)-3-Ethylidenehexahydropyrrolo[1,2-a]pyrazine-1,4-dione	HMDB0041109	Organic acids and derivatives	2M-H	C9H12N2O2	40.7	11.1	-4.57666
613.24	9.11913	neg	Indacaterol-8-O-glucuronide	HMDB0061152	Organic oxygen compounds	M+FA-H	C30H36N2O9	40.7	13.5	-0.706868
271.274	9.22842	pos	Palmitoleamide	LMFA08010010	Lipids and lipid-like molecules	M+NH4	C16H31NO	40.7	10.9	-0.382481
467.124	1.542	neg	1-Isopropyl citrate	HMDB0032438	Organic acids and derivatives	M-H, 2M-H	C9H14O7	40.7	10.5	-2.4216
369.154	4.182	pos	NNAL-N-glucuronide	HMDB0060498	Organic oxygen compounds	M+H, M+NH4, M+H-H2O	C16H24N3O8+	40.7	21.3	-3.754
510.306	4.93697	pos	Erinacine P	HMDB0036313	Lipids and lipid-like molecules	M+NH4	C27H40O8	40.7	11.6	-0.754346
381.263	7.02967	neg	ent-10-F2t-dihomo-IsoP	LMFA03110300	Lipids and lipid-like molecules	M-H	C22H38O5	40.7	15.7	-4.94095
329.232	5.69697	neg	Muricatacin	HMDB0038685	Unclassified	M+FA-H	C17H32O3	40.7	15.3	-4.37505
533.383	8.45862	pos	5-Butyl-2-furanoctanoic acid	HMDB0112097	Lipids and lipid-like molecules	2M+H	C16H26O3	40.7	19.1	-1.87723
873.508	8.58962	pos	Sphingofungin E	LMSP01080065	Lipids and lipid-like molecules	2M+K	C21H39NO7	40.7	19.7	-0.627675
489.194	1.68717	neg	Hydroxyprolyl-Asparagine	HMDB0028858	Organic acids and derivatives	2M-H	C9H15N3O5	40.7	7.26	-1.57168
423.36	7.664	pos	Campesterol	HMDB0002869	Lipids and lipid-like molecules	M+Na	C28H48O	40.7	9.14	1.2224
392.184	2.49058	pos	Amrinone	HMDB0015496	Organoheterocyclic compounds	2M+NH4	C10H9N3O	40.7	8.01	3.1434
249.112	5.11517	neg	3-Isovalidene-3alpha,4-dihydrophthalide	HMDB0031661	Organoheterocyclic compounds	M+FA-H	C13H16O2	40.7	13.4	-3.91113
741.199	3.28272	pos	Isovitexin 7-O-(6'''-O-E-p-coumaroyl)glucoside	LMPK12110327	Lipids and lipid-like molecules	M+H	C36H36O17	40.7	23.3	-4.5555
249.184	4.43398	pos	4-Hydroxy-3-methoxy-2,10-bisaboladien-9-one	HMDB0033917	Lipids and lipid-like molecules	M+H-H2O, M+H	C16H26O3	40.7	16.3	-2.91183
289.176	3.31272	pos	2-(3-Carboxy-3-(methylammonio)propyl)-L-histidine	HMDB0011654	Organic acids and derivatives	M+NH4	C11H19N4O4+	40.7	22.1	4.57869
233.102	0.926667	pos	Glycerol 1-propanoate diacetate	HMDB0031640	Lipids and lipid-like molecules	M+H	C10H16O6	40.7	13.1	2.24016
343.137	1.35063	pos	1-(3,4-Dimethoxyphenyl)-1,2-ethanediol 2-O-b-D-glucoside	HMDB0034627	Organic oxygen compounds	M+H-H2O	C16H24O9	40.7	15.5	-3.58081
436.16	4.02435	pos	Equol 4'-O-glucuronide	HMDB0041731	Phenylpropanoids and polyketides	M+NH4	C21H22O9	40.7	14.1	-0.616939
603.221	7.39755	neg	5-hydroxy-8-(2-hydroxypropan-2-yl)-4-(prop-2-en-1-yl)-2H,8H,9H-furo[2,3-h]chromen-2-one	HMDB0130125	Phenylpropanoids and polyketides	2M-H	C17H18O5	40.7	11.3	-4.39313
484.265	5.34832	neg	Sarcodon scabrosus Depsipeptide	HMDB0041421	Organic acids and derivatives	M-H	C23H39N3O8	40.7	17.7	-3.98693
865.196	2.2756	pos	Epicatechin-(4beta->6)-epicatechin-(2beta->7,4beta->8)-epicatechin	HMDB0035504	Phenylpropanoids and polyketides	M+H	C45H36O18	40.6	23.2	-1.27449
571.285	7.20807	neg	Desmosine	HMDB0000572	Organic acids and derivatives	M+FA-H	C24H40N5O8+	40.6	8.55	-1.95647
754.196	2.57578	neg	Delphinidin 3-robinobioside-5-glucoside	LMPK12010263	Lipids and lipid-like molecules	M-H2O-H	C33H41O21+	40.6	7.57	-0.319895
739.164	2.2728	neg	Okanin 4'-O-(2''-O-caffeoyl-6''-O-p-coumaroylglucoside)	LMPK12120177	Lipids and lipid-like molecules	M-H2O-H	C39H34O16	40.6	16.2	-3.37169
805.291	2.7914	pos	Hexandraside D	LMPK12112016	Lipids and lipid-like molecules	M+H-H2O	C39H50O19	40.6	27.1	-0.648794
781.218	2.93593	neg	Kaempferol 3-(2''-rhamnosyl-6''-acetylgalactoside) 7-rhamnoside	HMDB0040541	Phenylpropanoids and polyketides	M-H, M+FA-H	C35H42O20	40.6	12.2	-2.25456
675.101	1.6725	neg	{5-[6-(3,4-dihydroxyphenyl)-13-hydroxy-4-oxo-8-{[3,4,5-trihydroxy-6-(hydroxymethyl)oxan-2-yl]oxy}-3,11-dioxatricyclo[8.4.0.0²,⁷]tetradeca-1,7,9-trien-12-yl]-2-hydroxyphenyl}oxidanesulfonic acid	HMDB0124845	Phenylpropanoids and polyketides	M-H2O-H	C30H30O17S	40.6	16.3	-2.74193
660.169	1.59097	pos	Pelargonidin 3-(6''-acetylglucoside)-5-glucoside	LMPK12010036	Lipids and lipid-like molecules	M+Na	C29H33O16+	40.6	10.1	4.50699
755.201	1.90865	neg	6-({8-[4,5-dihydroxy-6-(hydroxymethyl)-3-[(3,4,5-trihydroxy-6-methyloxan-2-yl)oxy]oxan-2-yl]-7-hydroxy-2-(4-hydroxyphenyl)-4-oxo-3,4-dihydro-2H-1-benzopyran-5-yl}oxy)-3,4,5-trihydroxyoxane-2-carboxylic acid	HMDB0124770	Phenylpropanoids and polyketides	M-H	C33H40O20	40.6	23.3	-3.77347
619.398	7.84882	pos	cis-p-Coumaroylcorosolic acid	94987	Lipids and lipid-like molecules	M+H	C39H54O6	40.6	7.65	-2.74392
584.273	3.77085	pos	N1,N5,N10-Tricoumaroyl spermidine	64160	Unclassified	M+H, M+Na	C34H37N3O6	40.6	36.1	-3.53857
654.162	3.02343	neg	2-amino-4-({1-[(carboxymethyl)-C-hydroxycarbonimidoyl]-2-{[3,4-dihydroxy-3-methyl-1-({7-oxo-7H-furo[3,2-g]chromen-4-yl}oxy)butan-2-yl]sulfanyl}ethyl}-C-hydroxycarbonimidoyl)butanoic acid	HMDB0129426	Organic acids and derivatives	M+FA-H	C26H31N3O12S	40.6	29.9	2.26352
675.101	1.79082	neg	{5-[12-(3,4-dihydroxyphenyl)-13-hydroxy-4-oxo-8-{[3,4,5-trihydroxy-6-(hydroxymethyl)oxan-2-yl]oxy}-3,11-dioxatricyclo[8.4.0.0²,⁷]tetradeca-1,7,9-trien-6-yl]-2-hydroxyphenyl}oxidanesulfonic acid	HMDB0124844	Phenylpropanoids and polyketides	M-H2O-H, M-H	C30H30O17S	40.6	18.2	-2.5428
711.191	3.8169	neg	6-{2-[6-carboxy-5-(2,4-dihydroxyphenyl)-3-methylcyclohex-2-en-1-yl]-5-[(E)-2-(2,4-dihydroxyphenyl)ethenyl]-3-hydroxyphenoxy}-3,4,5-trihydroxyoxane-2-carboxylic acid	HMDB0126272	Phenylpropanoids and polyketides	M-H, M+FA-H	C34H34O14	40.6	19.2	-3.60528
304.143	1.18115	pos	8-hydroxymirtazapine	HMDB0060957	Organoheterocyclic compounds	M+Na	C17H19N3O	40.6	13.3	2.65171
681.175	8.93277	pos	S-Glutaryldihydrolipoamide	HMDB0006832	Lipids and lipid-like molecules	2M+K	C13H23NO4S2	40.6	18.1	-2.96452
318.3	5.28095	pos	Phytosphingosine	HMDB0004610	Organic nitrogen compounds	M+H, M+K	C18H39NO3	40.6	7.23	-1.51177
741.183	2.26127	pos	S-(2-Hydroxyethyl)glutathione	HMDB0062525	Organic acids and derivatives	2M+K	C12H21N3O7S	40.6	9.89	-0.747698
398.072	1.33252	neg	3,4,5-trihydroxy-6-(4-hydroxy-1H-indole-3-carbonyloxy)oxane-2-carboxylic acid	HMDB0134950	Organic oxygen compounds	M+FA-H	C15H15NO9	40.6	16	-3.71783
363.118	2.43197	neg	fluvoxamino acid	HMDB0060950	Benzenoids	M+FA-H	C14H17F3N2O3	40.6	18.1	3.27429
405.065	1.14902	neg	3,4,5-trihydroxy-6-{[2-(3,4,5-trihydroxyphenyl)acetyl]oxy}oxane-2-carboxylic acid	HMDB0130453	Unclassified	M-H, M+FA-H	C14H16O11	40.6	11.5	-2.92349
521.215	3.28272	pos	11-beta-Hydroxyandrosterone-3-glucuronide	HMDB0010351	Lipids and lipid-like molecules	M+K	C25H38O9	40.6	12.8	0.295238
407.366	9.5809	pos	Taraxasterone	HMDB0034919	Lipids and lipid-like molecules	M+H-H2O	C30H48O	40.6	11.6	-3.42163
507.242	3.80257	neg	Neryl rhamnosyl-glucoside	HMDB0029349	Lipids and lipid-like molecules	M+FA-H	C22H38O10	40.6	21.7	-4.89909
609.213	2.76273	pos	Galactosyl 4-hydroxyproline	HMDB0029353	Organic acids and derivatives	2M+Na	C11H19NO8	40.6	9.86	2.48953
531.313	6.9854	neg	Hydrocortisone cypionate	LMST02030121	Lipids and lipid-like molecules	M-H2O-H, M+FA-H	C29H42O6	40.6	16.5	-2.79649
360.164	1.87145	pos	Kyotorphin	HMDB0005768	Organic acids and derivatives	M+Na	C15H23N5O4	40.6	13.2	-0.400222
709.174	3.70173	neg	Kaempferol 3-(2''-(E)-p-coumaroyl-alpha-L-arabinofuranoside)-7-rhamnoside	LMPK12111956	Lipids and lipid-like molecules	M-H	C35H34O16	40.6	30.1	-4.94644
255.159	5.09212	pos	(-)-trans-C75	96552	Unclassified	M+H, M+NH4	C14H22O4	40.6	11.8	-1.40095
325.236	5.78208	pos	TOFA	34518	Unclassified	M+H	C19H32O4	40.6	15.6	-3.80515
322.142	1.09948	pos	Neopine	HMDB0030248	Organoheterocyclic compounds	M+Na	C18H21NO3	40.6	14.6	1.22072
291.195	4.43398	pos	Bolekolic acid	LMFA01031027	Lipids and lipid-like molecules	M+H	C18H26O3	40.6	11.4	-1.91358
573.101	3.06677	neg	Tricetanidin	HMDB0034043	Phenylpropanoids and polyketides	2M-H	C15H11O6+	40.6	11.1	-4.60992
407.33	6.72672	pos	20-Tetracosene-1,18-diol	HMDB0040887	Lipids and lipid-like molecules	M+K	C24H48O2	40.6	10.5	3.70334
413.171	2.57592	pos	Anthyllisone	LMPK12120088	Lipids and lipid-like molecules	M+Na	C25H26O4	40.6	23.4	-4.64279
643.161	1.18115	pos	Camellianin A	HMDB0029908	Phenylpropanoids and polyketides	M+Na	C29H32O15	40.6	25.1	-4.3381
603.296	8.12535	neg	PKOHA-PG	LMGP20060010	Lipids and lipid-like molecules	M-H2O-H	C29H51O12P	40.6	21.6	2.6504
701.314	6.8932	pos	Butyl 3'-O-butanoyl-4,6,4'-tri-O-(2-methylpropanoyl)-neohesperidoside	LMSL05000006	Lipids and lipid-like molecules	M+K	C32H54O14	40.6	11	-0.0731284
555.366	6.57955	pos	PG(21:0/0:0)	80017	Unclassified	M+H	C27H55O9P	40.6	22.8	1.02276
309.241	3.97768	pos	Annosquamosin B	87632	Lipids and lipid-like molecules	M+H	C19H32O3	40.6	14.1	-3.69185
395.33	7.60317	pos	4a-Formyl-5a-cholesta-8,24-dien-3b-ol	HMDB0001203	Lipids and lipid-like molecules	M+H-H2O, M+H	C28H44O2	40.6	15.4	-1.58809
269.247	7.30885	pos	Isopropyl 7Z-tetradecenoate	97355	Unclassified	M+H, M+Na	C17H32O2	40.6	8.27	-2.14458
476.372	7.60317	pos	(7Z,10Z,13Z,16Z)-docosatetraenoylcarnitine	LMFA07070022	Lipids and lipid-like molecules	M+H	C29H49NO4	40.6	12.4	-2.41137
399.325	7.61833	pos	24,25-Dihydroxyvitamin D	HMDB0000430	Lipids and lipid-like molecules	M+H-H2O, M+H	C27H44O3	40.6	15.7	-1.65936
385.273	7.5145	pos	Persicaxanthin	90325	Lipids and lipid-like molecules	M+H	C25H36O3	40.6	14.3	-2.54275
501.101	1.53047	pos	Estragonoside	HMDB0033650	Phenylpropanoids and polyketides	M+Na	C22H22O12	40.6	19.9	1.2039
444.191	4.8753	pos	Lisinopril	HMDB0001938	Organic acids and derivatives	M+K	C21H31N3O5	40.6	9.68	2.42431
484.159	4.58232	pos	12-(3,4-dihydroxyphenyl)-8,13-dihydroxy-6-(4-hydroxy-3-methoxyphenyl)-3,11-dioxatricyclo[8.4.0.0²,⁷]tetradeca-1(10),2(7),8-trien-4-one	HMDB0124857	Phenylpropanoids and polyketides	M+NH4	C25H22O9	40.6	16.4	-2.27025
430.17	3.61137	pos	Methylpicraquassioside A	93067	Organic oxygen compounds	M+H-H2O, 2M+NH4, 2M+K, M+H, M+K, M+NH4	C19H24O10	40.5	6.31	-2.1815
959.566	13.8375	pos	PI(20:1(11Z)/22:6(4Z,7Z,10Z,13Z,16Z,19Z))	LMGP06010525	Lipids and lipid-like molecules	M+Na, M+NH4	C51H85O13P	40.5	8.71	2.38299
493.227	3.34075	neg	Ethyl 3-hydroxyoctanoate O-[glucosyl-(1->6)-glucoside]	HMDB0038738	Unclassified	M-H2O-H, M-H, M+FA-H	C22H40O13	40.5	14.2	-4.91376
833.379	4.3922	neg	Dulcoside A	HMDB0036708	Lipids and lipid-like molecules	M+FA-H	C38H60O17	40.5	31.4	-3.12368
753.488	8.2673	pos	DG(22:5(4Z,7Z,10Z,13Z,16Z)/22:6(4Z,7Z,10Z,13Z,16Z,19Z)/0:0)	HMDB0007730	Lipids and lipid-like molecules	M+K	C47H70O5	40.5	16.4	3.09592
473.212	1.16498	pos	Tryptophol [xylosyl-(1->6)-glucoside]	HMDB0040825	Organooxygen compounds	M+NH4	C21H29NO10	40.5	16.8	-1.85719
495.992	1.6	neg	Dideoxycytidine 5'-Triphosphate	HMDB0061726	Nucleosides, nucleotides, and analogues	M+FA-H	C9H16N3O12P3	40.5	10.2	-1.67529
369.081	2.05415	neg	3,4,5-trihydroxy-6-{[3-(2-hydroxy-4-methoxyphenyl)prop-2-enoyl]oxy}oxane-2-carboxylic acid	HMDB0135748	Phenylpropanoids and polyketides	M-H, M+FA-H	C16H18O10	40.5	12.1	-4.40394
395.112	3.96122	neg	Velloquercetin 3,3'-dimethyl ether	LMPK12112738	Lipids and lipid-like molecules	M-H2O-H, M-H	C22H20O7	40.5	16.1	-3.95111
901.238	2.2008	neg	Kaempferol 3-(6'''-(E)-p-coumaroylglucosyl)-(1->2)-glucoside-7-rhamnoside	LMPK12111967	Lipids and lipid-like molecules	M-H	C42H46O22	40.5	17.1	-2.97079
885.314	3.99022	neg	Albanin H	HMDB0033754	Phenylpropanoids and polyketides	M+FA-H	C50H48O12	40.5	22.4	1.95036
525.078	3.45575	neg	Sorafenib N-oxide	HMDB0060873	Organic oxygen compounds	M+FA-H	C21H16ClF3N4O4	40.5	36.2	-3.76665
381.129	1.11802	neg	2-iodo-hexadecanoic acid	LMFA01090037	Lipids and lipid-like molecules	M-H	C16H31IO2	40.5	6.54	-2.65923
853.453	7.36935	pos	PG(18:4(6Z,9Z,12Z,15Z)/22:6(4Z,7Z,10Z,13Z,16Z,19Z))	LMGP04010455	Lipids and lipid-like molecules	M+H, M+K	C46H71O10P	40.5	25	2.54578
548.341	7.16103	pos	(S)-Nerolidol 3-O-[a-L-rhamnopyranosyl-(1->2)-b-D-glucopyranoside]	HMDB0040844	Lipids and lipid-like molecules	M+NH4, M+Na, M+H-H2O	C27H46O10	40.5	12.6	-3.26308
600.264	2.46192	pos	Seryltryptophan	HMDB0029050	Organic acids and derivatives	M+NH4, 2M+NH4	C14H17N3O4	40.5	9.96	-3.61837
401.071	1.46817	neg	5-Amino-6-(5'-phosphoribitylamino)uracil	HMDB0003841	Organic oxygen compounds	M+FA-H	C9H17N4O9P	40.5	9.39	-2.45106
435.175	3.3722	pos	Isopetasoside	HMDB0029622	Lipids and lipid-like molecules	M+H, M+K	C21H32O7	40.5	22.2	-2.09323
342.17	6.57542	neg	(R)-Laudanidine	HMDB0030211	Organoheterocyclic compounds	M-H, 2M-H	C20H25NO4	40.5	10	-4.49884
933.231	2.46078	neg	Quercetin 3-[p-coumaroyl-(->6)-glucosyl-(1->2)-glucosyl-(1->2)-glucoside]	HMDB0037938	Phenylpropanoids and polyketides	M-H	C42H46O24	40.5	16.3	0.212651
301.034	4.909	neg	HIERACIN	44037	Unclassified	M-H	C15H10O7	40.5	19.9	-4.69212
421.112	1.6353	pos	3,4,5-trihydroxy-6-{3-hydroxy-5-[3-(4-hydroxyphenyl)oxiran-2-yl]phenoxy}oxane-2-carboxylic acid	HMDB0128531	Phenylpropanoids and polyketides	M+H-H2O, M+H	C20H20O10	40.5	19	-2.03662
581.238	5.45615	neg	Tryptophyl-Serine	HMDB0029092	Organic acids and derivatives	2M-H	C14H17N3O4	40.5	13.4	1.7038
200.2	6.60955	pos	Cyclododecanone	HMDB0031341	Organooxygen compounds	M+NH4	C12H22O	40.5	7.17	-2.48026
473.276	5.10812	pos	12-Hydroxy-13-O-D-glucuronoside-octadec-9Z-enoate	HMDB0060118	Lipids and lipid-like molecules	M+H-H2O	C24H42O10	40.5	20.4	2.04673
269.138	2.9784	pos	3,4-dimethyl-5-carboxyethyl-2-furanpentanoic acid	LMFA01150055	Lipids and lipid-like molecules	M+H-H2O, M+H	C14H20O5	40.5	17.3	-0.576663
[truncated: 3,188 more rows]
